# Supplementary material for: Comprehensive Analysis of m6A Regulators Characterized by the Immune Cell Infiltration in Head and Neck Squamous Cell Carcinoma to Aid Immunotherapy and Chemotherapy
Source: Front Oncol. 2021 Nov 29;11:764798. doi: 10.3389/fonc.2021.764798 (PMC8670405; doi:10.3389/fonc.2021.764798)
Supplement: Supplementary file 2 [file DataSheet_2.xlsx]

## Sheet: Table S1
Table S1. Summary of Clinical characteristics of patients with colon cancer in four datasets.
Characteristics	TCGA dataset	GSE65858 dataset
No. of patients	479	267
Platform	Illumina RNAseq	Illumina RNAseq
Age (years)
Range	19-90	35-87
Median	61	59
Gender
Female	128	47
Male	351	220
Stage
STAGE I	25	17
STAGE II	71	37
STAGE III	75	37
STAGE IV	248	176
unknow	60
T
T1	43	34
T2	127	80
T3	92	57
T4	164	96
unknow	53
N
N0/N1	227	125
N2/N3	162	142
unknow	90
Radiation
Yes	142
No	274
unknow	63
Subtype
HNSC_HPV-	68	194
HNSC_HPV+	404	72
unknow	7	1
TP53
Non-disruptive		49
Disruptive		33
WT		142
unknow		43

## Sheet: Table S2
Table S2. Clinical annotation and m6A modification pattern of the individual patient in GEO cohorts.
Tumor_Sample_Barcode	Cohort	Age	Gender	Neoplasm Disease Stage	Tumor Stage	Lymph Node Stage	Subtype	TP53	m6Acluster	m6Ascore	m6A_score_subgroup	CBLL1	KIAA1429	METTL14	METTL3	RBM15	RBM15B	WTAP	ZC3H13	ELAVL1	HNRNPA2B1	HNRNPC	IGF2BP2	IGF2BP3	LRPPRC	YTHDC1	YTHDC2	YTHDF1	YTHDF2	YTHDF3	FTO	ALKBH5
GSM1607684	GSE65858	59.2772	F	STAGE IV	T2	N2/N3	HNSC_HPV+	unknow	A	2.79479	Low	8.3495	8.0734	6.8781	8.4789	8.69	7.4096	8.5617	6.631	6.9832	10.4073	8.4637	8.252	7.218	8.0467	10.1935	6.7729	8.5713	8.4065	7.6788	6.881	11.0415
GSM1607685	GSE65858	76.2136	M	STAGE IV	T2	N2/N3	HNSC_HPV+	Non-disruptive	A	-1.57505	Low	8.1552	7.8502	7.0026	7.7688	8.139	7.4252	8.5842	6.4706	7.1565	10.494	8.5811	8.2605	8.0622	8.5053	10.3771	6.9954	8.5984	9.0672	8.2449	6.828	10.9956
GSM1607686	GSE65858	64.3915	M	STAGE IV	T2	N2/N3	HNSC_HPV+	Disruptive	A	8.80741	Low	8.0546	7.7064	6.7928	8.06	8.5489	6.9867	8.4656	6.5512	7.0777	10.3155	8.3847	8.9107	7.9095	8.5895	10.0257	6.8992	8.9278	8.7874	8.1289	7.0923	10.7558
GSM1607687	GSE65858	66.9322	M	STAGE IV	T2	N2/N3	HNSC_HPV+	WT	B	-7.67378	Low	8.2909	7.4431	6.9821	7.7777	8.6676	7.0019	8.5212	6.4742	7.2947	10.2997	8.944	9.6091	9.3317	7.8401	10.7146	7.4031	8.5836	9.2127	7.9206	6.9531	11.2888
GSM1607688	GSE65858	79.0719	F	STAGE IV	T4	N2/N3	HNSC_HPV+	WT	B	-6.69113	Low	8.6601	7.5612	6.9541	8.2237	8.8712	6.9138	8.6026	6.4878	7.0001	10.6963	8.7102	9.8806	8.3679	8.0467	10.7809	7.255	8.8423	9.3339	7.8814	7.257	11.0286
GSM1607689	GSE65858	46.1328	F	STAGE IV	T2	N2/N3	HNSC_HPV+	WT	B	5.0575	Low	7.9674	7.6377	6.9636	8.022	8.5476	7.2501	8.6585	6.5142	6.9188	10.3467	8.0938	10.2714	8.5368	8.1146	10.3198	6.8776	8.8548	9.0756	7.8646	7.0411	10.6145
GSM1607690	GSE65858	75.206	M	STAGE III	T2	N0/N1	HNSC_HPV+	WT	B	6.11819	Low	8.5255	8.2085	7.089	7.798	9.1164	7.0224	8.8289	6.4416	6.7968	10.6986	8.5003	9.7456	8.8015	8.3005	10.6707	6.8594	8.7441	9.3011	8.3163	7.1365	10.7462
GSM1607691	GSE65858	56.898	M	STAGE III	T2	N0/N1	HNSC_HPV+	WT	B	-14.2928	Low	8.528	7.7682	7.1657	8.1233	8.9082	7.2123	8.536	6.6124	6.867	10.5984	8.7183	10.3733	9.7943	7.9279	10.5635	7.2646	9.2915	9.3996	7.9757	7.2652	11.0851
GSM1607692	GSE65858	69.0376	F	STAGE IV	T4	N2/N3	HNSC_HPV-	WT	B	2.99225	Low	8.4754	7.5656	6.9137	7.837	8.7991	7.175	8.7403	6.4485	6.7513	10.1398	8.8107	11.0352	9.0856	8.0566	10.1353	6.8286	9.0829	8.8733	7.5059	7.0601	11.2187
GSM1607693	GSE65858	55.8932	M	STAGE II	T2	N0/N1	HNSC_HPV-	Non-disruptive	A	6.97048	Low	7.9915	7.843	6.7567	8.1049	8.5641	6.9173	8.645	6.4744	6.5774	10.8448	8.2322	9.0464	8.7188	7.9044	10.3653	6.7934	9.295	9.1766	7.9026	7.5494	11.1874
GSM1607694	GSE65858	50.4778	M	STAGE II	T2	N0/N1	HNSC_HPV-	unknow	C	-6.58092	Low	8.2752	7.8057	6.7749	8.0686	8.2788	6.9939	8.3724	6.6004	6.669	10.048	8.1576	9.1935	6.9669	8.1391	10.1405	6.7627	8.9764	9.0286	7.954	7.5982	11.2347
GSM1607695	GSE65858	48.8734	M	STAGE II	T2	N0/N1	HNSC_HPV-	WT	A	-5.62982	Low	8.4849	7.4659	6.8408	8.0323	8.4697	7.1015	8.6818	6.4493	6.7855	10.5643	8.8229	9.0186	8.3844	8.007	10.5353	7.1664	8.8151	9.0931	7.8827	7.0669	10.8235
GSM1607696	GSE65858	58.7488	M	STAGE IV	T4	N2/N3	HNSC_HPV-	WT	A	-8.76081	Low	8.5906	7.8691	6.8248	8.3427	8.473	6.8124	8.3853	6.5476	6.968	10.7833	8.4533	9.1765	8.4528	8.3156	10.3943	7.2904	9.0561	9.5804	8.0199	7.6634	10.6485
GSM1607697	GSE65858	64.3149	M	STAGE IV	T4	N0/N1	HNSC_HPV+	WT	C	10.0087	High	7.9297	7.5757	6.8771	8.0155	8.8733	7.1437	8.3442	6.4997	6.7092	10.0292	8.5207	10.0161	8.0807	8.1093	10.1071	6.7495	8.8993	8.8332	7.6106	7.3142	11.1406
GSM1607698	GSE65858	71.5099	F	STAGE III	T3	N0/N1	HNSC_HPV-	unknow	B	1.31329	Low	8.2123	8.3177	6.9491	8.165	8.778	7.2043	8.4188	6.4682	6.6699	10.6916	8.4606	10.6824	9.4658	8.1162	10.254	7.0292	9.2371	9.1188	8.3178	7.275	10.7451
GSM1607699	GSE65858	63.0746	F	STAGE IV	T4	N0/N1	HNSC_HPV-	unknow	A	7.82044	Low	8.3591	7.8939	7.0557	7.9141	8.3744	7.1022	8.4468	6.5526	6.6624	10.8944	8.4967	9.0462	7.759	8.7139	10.2043	6.7993	9.2567	9.3278	7.7134	7.1546	11.2263
GSM1607700	GSE65858	54.2669	M	STAGE IV	T3	N2/N3	HNSC_HPV+	Disruptive	B	12.4168	High	8.4567	8.1645	7.0477	7.8522	8.8751	6.9697	8.2905	6.3704	6.6526	10.5425	8.2116	10.0839	8.939	7.9776	10.9804	6.7574	8.6827	9.0008	8.176	7.1913	10.8501
GSM1607701	GSE65858	63.8522	M	STAGE IV	T4	N2/N3	HNSC_HPV+	WT	C	-3.7266	Low	8.1675	7.7178	6.9257	7.8209	8.4213	7.3973	8.5078	6.6811	7.037	9.9024	8.6768	8.907	6.7557	8.3937	10.1627	6.6663	8.8336	8.843	8.0342	7.4522	11.1933
GSM1607702	GSE65858	59.2307	M	STAGE II	T2	N0/N1	HNSC_HPV+	unknow	A	-1.64535	Low	8.5533	7.8104	6.9907	7.7362	9.11	7.3312	8.8894	6.4954	7.0901	9.7139	8.3732	8.3255	8.5095	8.3362	10.2776	7.0848	8.5414	9.0697	8.3382	6.7229	11.1388
GSM1607703	GSE65858	68.4435	M	STAGE IV	T2	N2/N3	HNSC_HPV+	unknow	C	13.5956	High	8.1012	7.9485	6.6821	7.4427	8.7565	7.0065	8.9492	6.5169	6.9933	10.3668	8.0146	10.2577	7.6207	8.2534	10.2552	6.8065	9.0436	8.8778	7.7391	7.0254	11.2426
GSM1607704	GSE65858	69.8754	F	STAGE IV	T3	N2/N3	HNSC_HPV+	unknow	A	0.113449	Low	7.8175	7.7618	6.7843	7.9027	8.8779	7.3712	8.6312	6.5381	7.0939	10.0515	8.5187	8.309	7.3497	7.9423	10.2344	6.9964	8.5021	9.272	7.8777	7.3966	11.4673
GSM1607705	GSE65858	53.6893	M	STAGE IV	T3	N2/N3	HNSC_HPV+	Disruptive	A	-4.88131	Low	8.6581	8.0279	6.8554	8.0643	8.3736	7.0409	8.4283	6.5794	6.6098	9.9806	8.7118	9.2161	8.5291	8.1937	10.4025	6.9455	8.826	9.1841	8.2826	7.4171	10.9478
GSM1607706	GSE65858	51.5373	M	STAGE III	T2	N0/N1	HNSC_HPV+	WT	A	-1.23083	Low	8.4739	7.623	6.8142	8.5795	8.6717	7.0882	8.5926	6.5469	7.0233	10.6831	8.8046	8.2614	9.1507	8.1772	9.9206	7.4804	8.9561	9.1487	7.9518	6.874	11.1269
GSM1607707	GSE65858	56.7173	M	STAGE IV	T4	N2/N3	HNSC_HPV+	WT	A	1.44648	Low	8.2146	7.9989	6.9457	8.052	8.3779	6.9152	8.4522	6.4522	6.8695	10.3671	8.497	8.9305	8.3574	8.37	10.6229	6.8651	8.7274	8.9635	7.9327	7.4455	10.7162
GSM1607708	GSE65858	73.9877	M	STAGE IV	T3	N2/N3	HNSC_HPV+	WT	C	-0.362076	Low	8.5374	7.5915	7.0859	8.1963	8.9852	6.8195	7.9481	6.4327	6.8213	10.9272	8.716	9.9972	7.429	8.1579	10.5793	7.1541	8.8162	8.9646	8.1511	7.3324	11.0186
GSM1607709	GSE65858	63.7262	M	STAGE IV	T4	N2/N3	HNSC_HPV+	WT	C	8.34435	Low	8.0811	7.6033	6.7493	7.8227	8.4711	7.2648	8.6465	6.4445	6.7666	10.1664	8.5468	9.6818	7.3297	7.9461	9.9886	6.9501	8.8926	8.8878	7.7664	7.6909	10.9515
GSM1607710	GSE65858	66.0835	M	STAGE III	T2	N0/N1	HNSC_HPV+	WT	C	-5.15285	Low	8.3667	7.9416	6.9504	8.1403	8.545	7.0349	8.4674	6.5261	6.6901	10.5522	8.833	10.599	7.4197	8.1805	10.1907	7.3524	8.7664	9.2163	8.0526	6.9728	10.7101
GSM1607711	GSE65858	56.5229	F	STAGE IV	T3	N2/N3	HNSC_HPV+	unknow	A	1.75356	Low	8.3983	7.9392	7.1025	8.2718	8.8383	7.4199	8.703	6.6054	7.3824	10.9215	8.6522	8.3073	8.2462	7.7099	10.5453	7.123	9.248	9.0522	8.098	6.9379	11.5317
GSM1607712	GSE65858	45.796	M	STAGE IV	T1	N2/N3	HNSC_HPV+	Disruptive	C	3.87568	Low	7.8917	7.9039	6.8623	7.896	8.146	7.4382	8.5999	6.461	6.7929	9.6743	7.9824	9.2309	7.0876	8.1937	10.2117	6.9	8.6385	8.9602	7.8068	7.0215	10.546
GSM1607713	GSE65858	56.6543	M	STAGE III	T1	N0/N1	HNSC_HPV+	WT	A	9.17093	Low	7.9208	7.697	7.0837	8.2901	8.9031	7.4976	8.2938	6.359	6.6867	9.9409	8.6786	7.9885	6.9431	8.5525	10.4144	6.479	8.533	8.4443	7.8467	6.9963	10.9623
GSM1607714	GSE65858	62.5188	M	STAGE IV	T4	N2/N3	HNSC_HPV+	WT	B	11.7542	High	8.5334	7.8728	6.8459	8.3331	8.9825	7.1939	8.8154	6.462	6.893	10.7165	8.415	9.5794	8.4688	8.1476	10.1606	6.7012	9.2372	9.4941	7.8207	7.0883	11.2624
GSM1607715	GSE65858	67.6359	M	STAGE IV	T4	N2/N3	HNSC_HPV+	unknow	A	-0.892724	Low	7.853	7.568	7.0505	7.8561	8.5079	7.1474	8.6358	6.5365	6.8584	10.3219	8.2366	9.0184	8.86	7.9473	10.7505	7.0598	9.0381	8.9943	7.8048	7.3244	11.0896
GSM1607716	GSE65858	64.397	F	STAGE IV	T4	N2/N3	HNSC_HPV+	unknow	A	9.85434	High	7.8039	7.7922	6.7798	8.0757	8.9477	7.0003	8.3038	6.5965	6.6933	10.2705	8.4082	8.4154	8.3508	8.2676	10.0595	6.6712	8.4998	8.9136	7.6184	7.2515	11.1794
GSM1607717	GSE65858	56.7967	M	STAGE IV	T1	N2/N3	HNSC_HPV+	WT	C	12.6753	High	7.8785	7.4695	6.7029	7.5963	8.334	7.0684	8.534	6.5053	6.626	9.736	8.1762	9.9331	8.2873	7.8738	10.3956	6.8381	8.9138	8.884	7.7351	6.9467	10.776
GSM1607718	GSE65858	40.2656	M	STAGE II	T2	N0/N1	HNSC_HPV+	Disruptive	B	-13.2111	Low	8.6913	7.7242	7.0183	7.6517	8.7951	6.956	8.4705	6.485	7.1783	10.2077	8.1254	11.0703	9.7706	8.7726	10.4186	7.1978	9.4281	9.9635	7.7707	7.3339	10.984
GSM1607719	GSE65858	52.3258	F	STAGE IV	T1	N2/N3	HNSC_HPV+	WT	A	5.13015	Low	8.0449	7.4682	6.8923	7.9721	8.431	7.0194	8.544	6.5575	6.9592	10.4355	8.5785	8.9143	7.7706	7.8827	10.5044	7.0085	8.7349	9.1467	7.6918	7.4275	11.2803
GSM1607720	GSE65858	60.0301	M	STAGE IV	T2	N2/N3	HNSC_HPV+	unknow	A	2.57805	Low	8.399	7.819	6.9827	7.9912	8.4149	7.1196	8.3197	6.4801	6.9255	10.5638	8.7839	9.0743	7.4726	8.0998	10.4386	7.1004	8.8962	9.064	8.0677	7.0016	10.9397
GSM1607721	GSE65858	69.7577	F	STAGE IV	T4	N2/N3	HNSC_HPV+	WT	A	-1.59942	Low	8.5241	8.0083	7.2167	8.2405	8.9457	7.0978	8.8211	6.4433	7.1909	10.8015	8.8545	8.0766	9.295	8.0949	10.5527	7.2731	8.3798	8.9778	8.1362	6.9574	10.376
GSM1607722	GSE65858	50.2505	M	STAGE IV	T4	N2/N3	HNSC_HPV+	Non-disruptive	B	0.669531	Low	7.9608	7.8394	6.899	8.4389	8.365	7.3215	8.301	6.4307	6.5682	10.243	8.3008	10.7317	8.8891	8.1979	10.1213	7.0976	9.0607	9.1202	7.9578	7.1972	11.0353
GSM1607723	GSE65858	52.3258	M	STAGE IV	T4	N2/N3	HNSC_HPV+	WT	B	4.45264	Low	8.1138	8.4837	6.8617	7.9997	8.1498	7.5329	8.1167	6.4764	6.4518	9.6823	7.9849	9.416	9.6559	8.1655	9.8831	6.9898	9.2733	8.8022	8.5745	7.4112	10.8763
GSM1607724	GSE65858	71.3046	M	STAGE IV	T4	N2/N3	HNSC_HPV+	WT	C	6.4949	Low	7.9779	7.7543	6.7667	7.8903	8.4133	7.1516	8.2676	6.6638	6.7522	10.1018	8.4522	9.168	7.3364	8.7637	9.96	7.0305	9.2912	8.795	7.8136	7.1863	10.9208
GSM1607725	GSE65858	52.9227	F	STAGE IV	T4	N2/N3	HNSC_HPV+	unknow	C	-7.61311	Low	8.0367	7.7838	7.0789	8.2457	9.0484	7.0781	8.6338	6.5334	6.9516	10.9214	8.5093	10.2328	7.6012	8.2808	10.2911	6.9482	9.1108	9.4182	7.8154	7.6877	10.498
GSM1607726	GSE65858	58.3628	M	STAGE IV	T3	N2/N3	HNSC_HPV-	WT	A	2.92089	Low	8.864	7.6362	6.8493	8.4224	8.8674	7.051	8.6174	6.5275	6.9964	10.7846	8.9264	8.9841	7.7602	8.1053	10.7905	7.615	9.0669	9.2669	7.8043	7.1454	11.1937
GSM1607727	GSE65858	46.5188	M	STAGE IV	T3	N2/N3	HNSC_HPV-	Disruptive	A	0.122916	Low	8.8029	7.4351	6.7268	8.1065	8.2695	7.0297	8.3807	6.4543	6.8893	10.1939	8.4897	9.2996	8.8707	7.9488	10.1351	6.8575	8.8489	8.8763	7.5904	7.0418	10.8139
GSM1607728	GSE65858	59.0198	M	STAGE IV	T2	N2/N3	HNSC_HPV-	WT	A	-0.657498	Low	8.418	7.7643	6.8134	8.2248	8.3945	7.1057	8.5834	6.5609	6.7097	10.2634	8.3213	8.8703	7.9186	8.2526	10.1266	6.81	8.7023	9.1688	7.9636	6.9437	10.9804
GSM1607729	GSE65858	57.7604	M	STAGE IV	T4	N2/N3	HNSC_HPV-	WT	C	-4.79119	Low	8.2513	7.7834	6.7905	7.6808	8.4715	6.8695	8.3534	6.4819	6.8552	10.2245	8.4289	9.852	8.2074	7.9042	10.511	6.9898	8.9402	8.9455	7.8947	7.5393	11.1902
GSM1607730	GSE65858	51.4579	M	STAGE III	T3	N0/N1	HNSC_HPV-	WT	B	-6.98611	Low	8.5466	7.7174	7.0376	8.4788	8.5226	7.052	8.6173	6.4293	6.8277	10.5609	8.9347	10.2117	8.7974	8.2037	10.4494	6.9476	8.9253	9.1002	7.5689	7.5893	11.0735
GSM1607731	GSE65858	47.6496	M	STAGE III	T3	N0/N1	HNSC_HPV-	WT	A	-4.58112	Low	8.0005	7.6251	6.9489	7.942	8.0979	7.4203	8.5347	6.6039	6.6317	9.9148	8.3876	8.7167	7.5685	7.6044	9.7538	7.2081	8.5869	9.3536	8.0318	7.0077	10.6116
GSM1607732	GSE65858	48.5585	M	STAGE IV	T1	N2/N3	HNSC_HPV-	WT	B	-7.88739	Low	8.4285	8.1376	6.8959	8.1956	8.5095	7.0213	8.4208	6.5735	6.5083	10.3891	8.6667	9.6189	8.3435	8.1821	10.2432	7.125	8.9296	9.2215	8.2891	7.8148	10.8121
GSM1607733	GSE65858	68.6899	M	STAGE II	T2	N0/N1	HNSC_HPV-	Disruptive	C	9.13139	Low	7.7901	7.7862	6.8256	7.6323	9.1057	7.1099	8.6862	6.4631	6.8083	9.6468	8.5042	9.3674	8.1643	8.338	10.1135	6.6323	8.7471	8.8132	7.8433	7.1507	11.0644
GSM1607734	GSE65858	59.7755	M	STAGE IV	T4	N2/N3	HNSC_HPV-	unknow	C	18.7225	High	8.4616	7.7785	6.9249	7.7016	8.7186	7.0667	9.0287	6.5247	6.9886	10.5131	8.5273	9.9863	7.8323	8.0462	10.6529	6.94	8.8311	8.6629	7.8087	6.8714	11.4575
GSM1607735	GSE65858	51.0992	M	STAGE IV	T3	N2/N3	HNSC_HPV-	Disruptive	B	-2.10123	Low	9.0385	7.8801	6.9762	8.2231	8.6191	7.3967	8.4564	6.5158	6.9471	10.6225	8.3994	11.4665	10.3429	8.1531	10.4755	6.9984	9.3145	8.9557	7.8686	7.1005	11.2664
GSM1607736	GSE65858	65.4182	M	STAGE IV	T4	N0/N1	HNSC_HPV-	unknow	A	-12.535	Low	8.3121	7.778	6.686	8.2715	8.4959	7.0217	8.5816	6.5057	6.8283	10.4163	8.6914	8.1883	7.6539	8.0055	10.5866	7.494	8.8712	9.3	7.8996	7.2643	10.85
GSM1607737	GSE65858	78.0643	F	STAGE II	T2	N0/N1	HNSC_HPV-	unknow	C	-1.70666	Low	8.338	7.7605	6.9264	7.7896	8.6695	7.0785	8.6274	6.5525	7.4552	10.6381	8.3556	9.7319	7.5788	8.6764	10.5924	7.137	8.9805	9.3771	7.8979	7.0145	10.8094
GSM1607738	GSE65858	70.4942	F	STAGE IV	T4	N0/N1	HNSC_HPV-	WT	C	10.425	High	8.1653	7.6729	6.8604	7.9655	8.8483	6.9841	8.1786	6.4781	6.8317	10.3605	8.1928	9.2643	8.1102	8.1013	10.3554	6.8841	8.9171	8.7586	7.7242	7.0629	11.1196
GSM1607739	GSE65858	54.0452	M	STAGE III	T3	N0/N1	HNSC_HPV-	Non-disruptive	A	-3.92724	Low	8.5721	7.5273	6.9541	8.1645	8.7154	7.1914	8.4202	6.5592	6.8281	10.4165	8.9696	9.1058	7.5401	8.1828	10.5017	7.1524	9.0097	9.2501	7.8671	7.1346	10.8965
GSM1607740	GSE65858	43.1896	M	STAGE III	T2	N0/N1	HNSC_HPV-	Non-disruptive	C	-2.64592	Low	8.0948	8.0987	7.0759	7.6547	8.5451	6.7075	8.68	6.6837	6.6404	9.6434	8.3272	9.738	8.4395	8.1195	9.988	6.7338	8.4589	8.8342	8.0573	7.2462	10.8122
GSM1607741	GSE65858	68.2272	M	STAGE IV	T4	N2/N3	HNSC_HPV-	WT	C	7.67317	Low	7.9413	8.5917	6.8013	8.2983	8.5876	7.0142	8.1712	6.4395	6.763	10.0201	8.6583	9.0992	7.0122	8.5297	10.1668	7.1585	8.6646	8.5401	8.5226	7.3282	11.3971
GSM1607742	GSE65858	69.2512	M	STAGE IV	T3	N2/N3	HNSC_HPV-	WT	C	5.71134	Low	8.2332	7.8117	6.8533	8.0415	8.8539	7.0085	8.3815	6.657	6.9017	10.1261	8.4403	10.1507	8.4027	8.5606	9.8967	6.6635	8.9837	9.1064	7.9486	6.9261	11.3056
GSM1607743	GSE65858	54.0096	M	STAGE I	T1	N0/N1	HNSC_HPV-	Non-disruptive	C	8.29889	Low	8.0352	7.8073	6.9693	7.6182	8.6874	7.3212	8.5583	6.6023	6.9094	10.0274	8.598	9.557	8.5825	8.3188	10.6974	6.9192	8.9177	9.095	7.8004	7.3394	11.2632
GSM1607744	GSE65858	56.9884	M	STAGE II	T2	N0/N1	HNSC_HPV-	Non-disruptive	A	7.3331	Low	8.0834	7.7691	6.8233	7.9887	8.241	7.2546	8.4547	6.5285	6.9337	9.9855	8.1609	9.1669	8.2539	8.1413	10.4141	7.024	8.4132	9.0961	7.7396	7.1316	10.9337
GSM1607745	GSE65858	50.809	M	STAGE IV	T4	N2/N3	HNSC_HPV-	unknow	B	0.373392	Low	8.5555	7.7689	7.139	7.4112	9.2272	7.1616	8.9034	6.5043	6.5256	9.5372	8.4077	10.3123	9.3213	8.5383	10.6627	6.851	9.1061	9.3417	8.2766	6.9803	10.6496
GSM1607746	GSE65858	49.0048	M	STAGE IV	T3	N2/N3	HNSC_HPV-	WT	B	5.2158	Low	8.3494	8.1874	6.8796	7.9464	8.5821	7.0126	8.3551	6.5702	6.6933	10.4906	8.5485	10.3723	8.505	8.2256	10.2405	6.658	9.4573	9.1362	7.8873	7.048	11.2703
GSM1607747	GSE65858	69.7988	F	STAGE IV	T4	N0/N1	HNSC_HPV-	WT	C	-6.89398	Low	7.9904	7.6715	6.9961	7.9759	8.3453	7.5075	8.4912	6.4609	6.6985	9.8861	8.767	9.2224	6.7024	8.1769	9.7423	7.3243	8.8698	9.3111	7.8971	7.2464	10.7452
GSM1607748	GSE65858	59.0691	F	STAGE IV	T1	N2/N3	HNSC_HPV-	WT	B	-11.3184	Low	8.6833	7.6307	6.7524	8.219	8.5527	7.1027	8.7184	6.4293	6.8047	10.8231	8.5927	9.6275	8.7552	8.3218	10.4777	6.981	9.0821	8.9813	7.9538	7.344	10.8662
GSM1607749	GSE65858	50.6448	F	STAGE IV	T2	N2/N3	HNSC_HPV-	WT	A	-0.870302	Low	8.3854	7.6863	6.9286	8.131	8.4669	6.9348	8.7184	6.5052	6.7749	10.4381	8.6568	9.03	8.3169	7.9829	10.264	7.1426	9.1454	8.8691	7.6784	7.513	11.0361
GSM1607750	GSE65858	52.8296	M	STAGE IV	T4	N2/N3	HNSC_HPV-	WT	A	-11.2899	Low	8.6737	7.6533	7.1965	8.4362	9.0225	6.7776	8.1362	6.4773	7.7428	10.664	8.8329	8.6777	8.3435	8.2003	10.6269	7.0885	9.2144	9.4341	8.0217	7.2443	11.2824
GSM1607751	GSE65858	87.4086	M	STAGE IV	T4	N2/N3	HNSC_HPV-	WT	B	-2.02967	Low	8.5363	7.7662	6.9911	7.8345	8.7467	6.914	8.6957	6.5345	6.8636	10.4947	8.8156	10.2674	8.9431	7.8152	10.5922	7.249	8.8289	9.2408	8.0918	6.8176	10.8158
GSM1607752	GSE65858	56.7885	M	STAGE IV	T4	N2/N3	HNSC_HPV-	Disruptive	A	2.0858	Low	8.2616	7.8989	6.9344	7.8476	8.5012	7.0389	8.6588	6.558	6.6756	10.3723	7.8795	8.75	8.9067	8.0786	10.1749	6.8005	8.8218	8.5677	7.9298	7.2265	10.6324
GSM1607753	GSE65858	56.7693	M	STAGE II	T2	N0/N1	HNSC_HPV-	WT	C	1.26183	Low	8.5668	7.4907	6.6696	7.6186	8.3925	6.715	9.2036	6.5564	6.7109	10.3429	9.1674	10.0063	8.0789	7.6773	10.3837	6.9342	8.6874	8.9144	8.1028	7.351	11.3273
GSM1607754	GSE65858	64.5339	M	STAGE I	T1	N0/N1	HNSC_HPV-	WT	A	-9.25645	Low	8.4571	7.912	6.8892	7.8037	8.7302	7.3426	8.5617	6.4661	6.92	9.8442	8.6217	8.0764	7.2713	8.0746	10.4295	7.0587	9.2912	9.5824	8.0723	7.2041	11.2506
GSM1607755	GSE65858	52.5695	F	STAGE IV	T2	N2/N3	HNSC_HPV-	Non-disruptive	A	-10.3977	Low	9.3399	8.1288	7.1193	8.0431	8.4538	7.2156	8.7225	6.5615	7.3836	9.9995	8.8803	9.1428	9.0465	8.189	10.5884	6.6826	9.0606	9.5686	8.2612	6.8607	10.4272
GSM1607756	GSE65858	56.8624	M	STAGE II	T2	N0/N1	HNSC_HPV-	Non-disruptive	A	-3.418	Low	8.451	7.4369	6.7804	7.7672	8.4633	6.9373	8.6604	6.4827	6.5871	10.3412	8.6686	9.1041	8.4205	7.8581	10.5212	6.8202	8.7337	9.1123	7.6014	7.1892	10.8972
GSM1607757	GSE65858	67.3292	M	STAGE IV	T4	N0/N1	HNSC_HPV-	Disruptive	C	1.84927	Low	8.3004	7.965	6.952	7.6854	8.9186	6.9834	8.8666	6.5651	6.5632	9.9372	8.3669	9.3579	7.8399	7.8797	10.5619	7.0121	9.0818	9.0055	7.8411	7.2106	10.7674
GSM1607758	GSE65858	48.1752	M	STAGE IV	T3	N2/N3	HNSC_HPV-	Non-disruptive	A	2.97367	Low	8.1588	7.755	7.048	8.3706	8.9845	7.0823	8.5464	6.4277	6.987	10.8574	8.4955	9.1417	7.8611	8.4326	10.6426	7.183	9.0212	8.7342	7.839	6.9053	10.7614
GSM1607759	GSE65858	54.1328	M	STAGE IV	T2	N2/N3	HNSC_HPV-	WT	C	5.60738	Low	8.0647	7.9299	6.9255	7.9985	8.4602	7.2399	8.657	6.5639	6.8338	10.2501	8.2483	9.5093	7.626	8.6158	10.3665	6.8044	9.1713	8.8637	8.2508	7.0891	11.03
GSM1607760	GSE65858	61.347	M	STAGE IV	T1	N2/N3	HNSC_HPV-	WT	B	-6.18002	Low	8.6342	7.4636	6.8501	8.3264	8.8599	6.9544	8.2907	6.4751	6.9504	10.8639	8.6867	11.3503	10.1867	8.1984	10.1004	7.2596	8.4427	9.0731	7.9412	6.9648	10.9068
GSM1607761	GSE65858	40.0465	M	STAGE IV	T2	N2/N3	HNSC_HPV-	WT	B	-8.46524	Low	8.2693	7.6466	6.9242	8.2141	8.6219	7.217	8.5316	6.4504	7.3753	10.3999	8.4388	10.2963	8.3578	8.4852	10.5726	6.8908	8.945	9.1175	7.9545	7.2672	11.2415
GSM1607762	GSE65858	58.9268	M	STAGE IV	T4	N2/N3	HNSC_HPV-	Non-disruptive	C	5.59266	Low	8.0188	7.9742	7.009	7.9745	8.4396	7.3559	8.3946	6.6586	6.8772	10.1302	8.3916	9.3279	7.8392	8.1753	10.354	7.1727	8.9206	8.9873	8.1425	7.1411	10.7376
GSM1607763	GSE65858	77.117	M	STAGE IV	T4	N2/N3	HNSC_HPV-	Disruptive	B	2.57287	Low	8.3459	7.8536	7.061	8.554	8.3189	7.1521	8.3755	6.5062	6.781	10.8563	8.5998	9.9562	8.4787	8.305	9.97	7.0388	9.0626	8.7312	8.0737	7.8105	11.4475
GSM1607764	GSE65858	68.3176	M	STAGE III	T3	N0/N1	HNSC_HPV-	unknow	C	21.8567	High	7.6914	8.1102	7.0155	7.9973	8.4555	7.0569	8.3572	6.4776	6.638	9.7581	7.928	9.0132	7.2655	8.2135	9.8485	6.6335	8.6914	8.8238	7.6705	7.5753	11.217
GSM1607765	GSE65858	58.0178	M	STAGE IV	T2	N2/N3	HNSC_HPV+	WT	A	3.54323	Low	8.2233	7.6934	6.9052	7.9671	8.9374	6.945	8.3191	6.5555	6.8294	9.7844	8.6824	8.1678	8.1388	8.1328	10.5505	6.8145	9.0663	9.037	8.0492	7.0892	11.1923
GSM1607766	GSE65858	55.707	M	STAGE IV	T4	N2/N3	unknow	unknow	B	-1.62498	Low	8.0999	8.0327	6.8336	7.7008	8.8987	7.1824	8.7206	6.7003	7.1191	9.7389	8.5318	9.567	8.9153	8.7033	10.1389	6.7823	8.8676	9.3653	7.9886	7.4299	10.5479
GSM1607767	GSE65858	63.5099	M	STAGE IV	T3	N2/N3	HNSC_HPV-	Disruptive	C	7.41891	Low	8.2575	8.1623	6.9919	7.85	8.6304	7.2836	8.7405	6.5061	6.8569	10.184	8.2114	10.3167	7.9195	8.1713	10.4308	6.8763	9.1835	9.056	7.9887	7.2853	11.3763
GSM1607768	GSE65858	61.2238	M	STAGE IV	T4	N2/N3	HNSC_HPV-	Non-disruptive	A	20.9901	High	7.9773	7.5027	6.7782	7.594	8.6665	6.6556	8.5918	6.5624	6.5707	9.5364	8.5035	8.3842	6.8855	8.2937	9.9431	6.6828	8.7409	8.4579	7.6466	7.0595	10.8289
GSM1607769	GSE65858	57.1472	M	STAGE III	T3	N0/N1	HNSC_HPV-	unknow	C	7.12122	Low	9.1643	7.8594	7.0756	7.9771	8.5331	7.1043	8.3291	6.5348	6.9788	10.6418	8.266	9.9746	7.843	8.2191	10.418	6.8623	8.8973	8.8822	7.9114	7.2107	10.9692
GSM1607770	GSE65858	51.1923	M	STAGE IV	T3	N2/N3	HNSC_HPV+	WT	C	12.9434	High	8.0023	7.7312	7.0483	7.7499	8.4898	7.1564	8.3669	6.5372	6.4781	10.4557	8.167	9.9356	8.5636	8.1169	10.3836	6.6809	8.9021	8.9848	7.893	7.1604	11.1982
GSM1607771	GSE65858	70.0972	F	STAGE II	T2	N0/N1	HNSC_HPV+	unknow	A	-1.39916	Low	7.9702	7.7309	7.0395	8.0304	8.9053	7.2976	8.3631	6.4754	6.9433	9.9585	8.5853	8.5841	8.6768	8.1393	10.3931	6.7586	8.6681	9.205	8.1259	7.0254	11.0949
GSM1607772	GSE65858	55.6441	F	STAGE III	T2	N0/N1	HNSC_HPV+	WT	A	20.4241	High	8.2147	7.683	6.8655	7.8741	8.9717	6.9715	8.3475	6.5652	7.2166	10.6395	8.0936	8.2233	7.1718	7.7858	10.0772	6.7371	9.0554	8.7253	7.4739	6.7103	11.2517
GSM1607773	GSE65858	56.397	F	STAGE III	T3	N0/N1	HNSC_HPV-	unknow	B	11.9405	High	7.9699	7.959	6.876	8.0193	8.6653	7.2737	8.4936	6.4058	6.5289	10.0127	8.5476	10.4371	8.6467	8.0211	10.0805	7.2404	9.2117	8.8227	7.8291	7.2169	11.3296
GSM1607774	GSE65858	69.0951	M	STAGE II	T2	N0/N1	HNSC_HPV-	WT	B	-22.7035	Low	8.4337	7.9432	6.8807	8.3454	8.4261	6.9985	8.7029	6.5469	7.0754	10.4476	8.7482	9.6726	8.3571	8.412	10.779	7.1254	8.8911	9.2623	8.2729	7.2532	10.7607
GSM1607775	GSE65858	40.3943	M	STAGE IV	T4	N2/N3	HNSC_HPV-	Disruptive	B	-17.8228	Low	8.3571	7.6105	6.8229	8.1768	8.3305	7.1154	8.6404	6.4574	6.6838	10.4609	8.9584	9.49	9.5276	8.4586	10.2525	7.3403	8.5745	9.092	8.0444	7.3462	10.8116
GSM1607776	GSE65858	77.41	M	STAGE II	T2	N0/N1	HNSC_HPV-	Non-disruptive	B	14.4186	High	8.175	7.9915	6.6317	8.4019	8.4611	6.9927	8.4808	6.4894	7.1308	11.1716	8.9587	10.0132	9.1211	8.0671	10.2508	6.8441	9.1666	8.4416	7.6635	7.2701	11.0077
GSM1607777	GSE65858	71.6687	M	STAGE II	T2	N0/N1	HNSC_HPV-	WT	B	-2.75847	Low	8.9176	7.9499	7.0611	7.8558	8.6487	7.1792	8.1628	6.5069	6.9004	10.4502	8.4666	9.6965	8.6396	8.194	10.0331	7.1081	8.8871	9.2609	8.0186	7.1064	10.9958
GSM1607778	GSE65858	52.4271	M	STAGE III	T3	N0/N1	HNSC_HPV-	Non-disruptive	B	-5.16874	Low	8.1317	8.211	7.1374	7.9439	9.3073	7.0083	9.0919	6.4467	7.1566	9.8625	8.6081	10.5506	8.7097	8.6776	10.694	7.0282	8.4175	9.3032	8.3612	6.8721	10.9723
GSM1607780	GSE65858	44.46	M	STAGE I	T1	N0/N1	HNSC_HPV-	Disruptive	C	-15.3771	Low	7.7544	7.5179	6.9577	8.0724	8.2897	6.9074	8.3666	6.5339	6.5388	9.4861	8.7132	9.6915	7.8378	8.4202	9.716	6.7478	8.251	8.5963	7.7654	6.7185	10.6832
GSM1607781	GSE65858	72.668	M	STAGE II	T2	N0/N1	HNSC_HPV-	WT	A	-0.67031	Low	8.4202	8.0119	6.8066	8	8.5678	7.241	8.7668	6.3458	6.4871	10.3034	8.5509	8.0852	6.6505	8.3445	10.2987	6.7085	8.9394	9.1303	8.2523	7.0906	10.9
GSM1607782	GSE65858	70.4093	F	STAGE III	T1	N0/N1	HNSC_HPV-	WT	B	0.908139	Low	8.3198	8.1222	6.8233	7.9033	8.5759	7.3505	8.4982	6.5282	6.8049	10.4263	8.3126	10.2268	8.9576	7.9869	10.2704	7.2129	8.8444	9.0915	8.0752	7.4205	11.2611
GSM1607783	GSE65858	63.2005	M	STAGE IV	T1	N2/N3	HNSC_HPV+	WT	A	-7.42759	Low	8.2784	7.7078	6.8036	7.9416	8.5471	7.3573	8.513	6.573	6.9116	10.1658	8.3646	8.5482	8.0312	7.9858	10.5492	7.342	8.9534	9.1285	7.9575	7.0984	10.9863
GSM1607784	GSE65858	67.4497	M	STAGE IV	T4	N0/N1	HNSC_HPV-	WT	B	4.50509	Low	8.6194	7.8142	6.9644	8.1833	8.3649	7.2107	8.6665	6.4753	6.7846	10.5679	8.7849	9.8532	9.4422	8.4739	10.4208	6.8525	9.2043	9.0101	7.5499	7.0941	11.1413
GSM1607785	GSE65858	74.0397	M	STAGE IV	T4	N0/N1	HNSC_HPV-	Non-disruptive	C	4.71892	Low	7.8695	8.0565	6.8624	7.7054	8.5796	6.9907	8.5235	6.5375	6.6533	10.247	8.2857	10.2052	7.876	8.1175	10.2832	7.2733	8.8971	9.2085	8.0746	7.2087	11.0573
GSM1607786	GSE65858	60.0329	M	STAGE IV	T3	N2/N3	HNSC_HPV-	Non-disruptive	B	-3.70564	Low	8.21	7.9445	7.0033	7.9173	8.4432	6.8317	8.6833	6.5585	6.7113	10.442	8.1822	9.8835	8.9175	7.794	10.0543	6.9594	8.8624	9.2464	7.9179	7.6985	11.1001
GSM1607787	GSE65858	56.9144	M	STAGE IV	T3	N2/N3	HNSC_HPV-	Non-disruptive	B	14.138	High	8.909	7.6664	7.0368	7.915	8.7727	7.2142	8.2882	6.4724	6.96	10.315	8.1346	9.634	8.6769	8.5824	10.1706	6.8576	9.35	9.0843	7.6078	6.9629	11.347
GSM1607788	GSE65858	69.295	M	STAGE IV	T3	N2/N3	HNSC_HPV-	WT	B	0.882887	Low	8.1274	7.8642	6.6595	8.254	8.5157	7.0333	7.9832	6.5526	6.8068	10.5541	8.5361	9.8718	9.2617	8.3081	10.5095	7.1106	9.3585	8.9411	7.8471	7.2851	10.8182
GSM1607789	GSE65858	69.7248	M	STAGE II	T2	N0/N1	HNSC_HPV-	WT	A	-7.64856	Low	8.221	7.3905	6.8478	7.9862	8.1988	6.9922	8.4794	6.506	6.727	10.3923	8.5847	8.1652	7.3166	7.8998	10.3194	7.2985	8.7432	9.1635	8.066	7.4054	11.3078
GSM1607790	GSE65858	57.9083	M	STAGE IV	T3	N2/N3	HNSC_HPV-	Disruptive	B	-1.84963	Low	8.4797	8.0127	6.9858	8.4515	8.6754	7.08	8.5283	6.4858	6.6155	10.4004	8.4528	10.4804	8.7717	8.0054	9.8071	6.9676	8.9739	8.903	7.7745	7.4335	11.3325
GSM1607791	GSE65858	54.1602	M	STAGE III	T3	N0/N1	HNSC_HPV-	WT	A	12.5391	High	8.2005	7.9142	6.972	8.0148	8.5427	7.438	8.5433	6.5434	6.9327	10.733	8.2895	8.4968	7.7307	8.3709	10.1282	6.8011	8.8163	8.9698	8.0663	7.411	10.9726
GSM1607792	GSE65858	68.3203	F	STAGE IV	T4	N0/N1	HNSC_HPV-	WT	A	-10.5022	Low	8.1424	8.2116	7.0931	7.9994	8.7004	7.1177	8.4347	6.6348	6.6932	10.2544	8.621	9.0612	8.6261	8.3319	10.2666	7.3574	8.8389	9.2536	8.2025	7.191	10.6508
GSM1607793	GSE65858	77.2841	M	STAGE II	T2	N0/N1	HNSC_HPV-	Non-disruptive	A	-6.39271	Low	8.4259	8.2341	7.0408	8.064	9.1554	6.7569	8.6634	6.5223	6.564	10.5582	8.5772	8.5837	7.3102	7.7099	10.4365	6.8708	8.7078	9.6022	8.1518	6.9786	10.8557
GSM1607794	GSE65858	50.2943	M	STAGE III	T2	N0/N1	HNSC_HPV-	Disruptive	B	-7.95511	Low	8.4185	7.6277	6.9633	7.8203	8.5551	7.1168	8.7335	6.5574	6.8756	10.333	8.3613	10.4034	9.5684	7.9516	10.4195	6.9551	8.5285	9.2464	7.9477	7.1589	10.4626
GSM1607795	GSE65858	80.271	M	STAGE I	T1	N0/N1	HNSC_HPV-	WT	C	21.319	High	8.1607	7.6883	6.8278	7.4293	8.6027	6.9783	8.9429	6.3672	6.9706	10.2194	8.4189	9.7257	7.4774	8.041	10.6137	6.6164	8.7895	8.8233	7.8009	6.8786	11.2569
GSM1607796	GSE65858	56.5667	F	STAGE IV	T3	N2/N3	HNSC_HPV+	WT	B	-13.9377	Low	8.7927	7.6343	6.794	8.2052	9.0411	7.0704	8.4723	6.5647	7.1964	9.8093	9.2392	10.0309	9.3347	8.3053	10.2622	7.1657	8.8658	8.9916	8.0188	6.8849	10.9515
GSM1607797	GSE65858	52.334	M	STAGE IV	T4	N2/N3	HNSC_HPV-	WT	B	-0.267941	Low	7.6766	7.9765	6.9992	8.2943	8.8791	7.063	8.6096	6.5639	6.7016	10.4013	8.3277	9.9847	9.3949	8.3384	10.1262	7.0171	9.267	9.2419	7.9529	7.2196	10.6361
GSM1607798	GSE65858	68.1095	M	STAGE III	T1	N0/N1	HNSC_HPV-	Disruptive	B	-1.02835	Low	8.4037	7.4878	6.9547	7.9463	8.6507	7.1591	8.5227	6.6356	6.7127	10.2503	8.1763	10.1082	8.4949	7.9046	10.3895	7.0111	8.9746	9.1622	7.7904	7.0991	10.9353
GSM1607799	GSE65858	55.3484	M	STAGE III	T3	N0/N1	HNSC_HPV-	WT	C	-3.65289	Low	8.1737	7.7932	6.8613	7.7064	8.3024	7.2143	8.4116	6.4395	6.6653	9.7667	8.2515	9.3778	7.6272	7.8058	10.3454	7.2102	8.9751	9.1814	8.0383	7.1821	10.8082
GSM1607800	GSE65858	58.1958	F	STAGE IV	T4	N2/N3	HNSC_HPV+	WT	A	-8.10845	Low	7.7884	7.7091	6.6942	7.9016	8.2251	7.5166	8.302	6.5413	6.4624	9.6555	8.3501	8.0951	7.6036	8.1528	9.9015	6.8056	8.2358	8.6321	7.8892	6.8773	10.5665
GSM1607801	GSE65858	74.8118	M	STAGE IV	T4	N0/N1	HNSC_HPV-	WT	B	-3.4601	Low	8.1358	7.8479	7.0336	7.8549	8.8844	6.7457	8.4496	6.5654	6.947	10.5449	8.3699	10.5921	9.4056	8.3793	10.5258	7.119	8.7722	9.0025	8.292	7.1188	11.2205
GSM1607802	GSE65858	51.2827	M	STAGE IV	T4	N2/N3	HNSC_HPV-	Disruptive	B	-2.50117	Low	8.4121	8.181	7.2094	7.9433	8.638	6.8659	8.2907	6.4656	6.7396	10.985	8.6208	10.0137	9.0011	8.0312	10.4594	7.0425	8.948	9.0095	8.1637	7.375	11.2001
GSM1607803	GSE65858	55.1239	M	STAGE IV	T3	N2/N3	HNSC_HPV-	Disruptive	B	-7.51622	Low	8.8755	8.0261	6.9381	7.8067	8.4658	7.043	8.5965	6.5972	6.7062	9.683	8.6593	9.9725	8.8866	8.5221	10.1535	6.7802	9.1436	8.7523	8.0668	7.0737	11.2783
GSM1607804	GSE65858	70.6831	M	STAGE II	T2	N0/N1	HNSC_HPV-	WT	A	-7.96919	Low	8.436	8.0216	6.894	8.1256	8.7396	7.0643	9.004	6.4293	6.6951	10.5666	8.66	7.7399	8.5833	8.2169	10.1257	7.4067	8.9069	9.4642	8.2511	7.3958	11.0555
GSM1607805	GSE65858	60.0684	M	STAGE I	T1	N0/N1	HNSC_HPV-	WT	B	-0.353044	Low	8.6661	7.6726	6.901	7.9498	8.7135	7.1443	8.6647	6.4816	7.1608	10.4421	8.6773	9.4497	8.6356	8.3737	10.8519	6.8321	8.8365	9.4696	7.8151	7.3697	11.1522
GSM1607806	GSE65858	81.7659	M	STAGE IV	T4	N0/N1	HNSC_HPV-	Disruptive	C	10.3581	High	8.1567	7.5501	6.729	8.5589	8.9493	7.0801	8.7669	6.4744	7.426	10.5347	8.8635	10.0009	6.9776	8.2088	10.1134	7.0407	9.0357	9.1486	7.7366	6.8516	10.5019
GSM1607807	GSE65858	52.4052	M	STAGE III	T2	N0/N1	HNSC_HPV-	WT	C	23.2985	High	8.0959	7.6754	6.7817	7.6039	8.8409	6.8971	8.8332	6.5832	6.8811	10.3611	8.7008	9.4152	7.2935	8.1829	10.3206	6.5153	8.9673	9.1715	7.5283	7.4948	10.7835
GSM1607808	GSE65858	61.9767	M	STAGE IV	T3	N2/N3	HNSC_HPV-	WT	C	3.89529	Low	7.7965	7.8021	6.9214	8.2852	8.5177	6.8165	8.4526	6.485	6.7366	10.6616	8.4229	10.0593	7.2862	8.0757	10.0609	7.2129	8.9613	9.1684	7.8467	7.1844	11.0123
GSM1607809	GSE65858	56.2957	M	STAGE I	T1	N0/N1	HNSC_HPV-	WT	C	-6.19525	Low	8.2366	7.9624	6.7625	8.008	8.2666	7.2808	8.4529	6.5013	6.5619	9.862	8.5655	8.9501	7.0838	7.8143	9.4999	6.7174	9.0558	8.7977	7.8475	7.2714	10.6449
GSM1607810	GSE65858	58.6146	M	STAGE IV	T4	N2/N3	HNSC_HPV-	Disruptive	A	-4.64265	Low	8.2889	7.3833	6.8661	7.7104	8.9032	6.8489	8.6655	6.5967	6.802	10.5767	8.0624	8.4454	8.8854	8.2097	10.3937	7.2866	8.9607	9.2263	7.7831	7.1039	11.2638
GSM1607811	GSE65858	67.0637	M	STAGE III	T3	N0/N1	HNSC_HPV-	WT	B	4.25104	Low	8.7816	7.8749	6.9593	8.1449	8.926	7.0527	8.3979	6.4084	6.695	10.7973	8.4103	9.3652	8.8014	8.4534	10.5779	6.9535	9.2721	9.3313	7.8788	7.2793	11.0981
GSM1607812	GSE65858	57.1335	M	STAGE III	T3	N0/N1	HNSC_HPV-	WT	B	-6.92122	Low	8.0253	8.1652	7.1469	7.6931	8.922	6.9449	8.4526	6.6027	6.7801	10.8462	8.3262	10.0091	8.443	8.6399	10.3218	7.036	8.9544	9.4598	8.2127	7.2475	11.0631
GSM1607813	GSE65858	58.935	M	STAGE IV	T4	N2/N3	HNSC_HPV-	WT	C	14.477	High	7.8985	7.6456	6.7606	7.8108	8.7313	7.5668	8.5037	6.6178	6.6158	9.7226	8.4685	9.102	7.8787	8.2107	10.4495	6.7751	8.5488	8.9235	7.5574	6.9161	10.8892
GSM1607814	GSE65858	65.6454	M	STAGE II	T2	N0/N1	HNSC_HPV-	WT	C	-4.56497	Low	9.1414	7.9364	6.9888	8.1921	8.6098	6.9783	8.6717	6.5168	7.4902	10.3369	8.7379	9.2968	7.1353	8.01	10.2814	6.726	8.924	9.3009	7.9624	7.4019	11.4691
GSM1607815	GSE65858	44.7228	M	STAGE IV	T3	N2/N3	HNSC_HPV-	WT	B	15.6812	High	8.0261	8.1007	7.0094	7.8734	8.6959	7.1317	8.3149	6.479	6.7465	10.4596	8.4417	10.7766	9.43	8.3197	10.0262	6.6808	8.9325	8.8094	7.9795	7.0271	10.4592
GSM1607816	GSE65858	51.6496	M	STAGE I	T1	N0/N1	HNSC_HPV-	WT	C	7.8743	Low	7.8504	7.6073	6.8643	7.8744	8.1194	7.1214	9.1901	6.3634	6.6217	10.2025	8.5363	8.9337	6.9726	7.9587	10.3097	6.8606	8.7388	8.7014	7.836	7.4155	11.0809
GSM1607817	GSE65858	72.5202	F	STAGE IV	T3	N2/N3	HNSC_HPV+	WT	A	-6.81309	Low	8.2784	7.6571	6.7899	8.1618	8.8758	7.2626	8.7441	6.5199	6.8749	10.2335	8.7682	7.8474	8.2559	8.1617	10.5055	7.3354	8.5974	9.175	7.9838	7.1724	10.8697
GSM1607818	GSE65858	64.4162	M	STAGE IV	T4	N2/N3	HNSC_HPV-	Non-disruptive	B	-1.58084	Low	8.043	8.0357	6.9404	7.9318	8.4768	7.1206	8.4139	6.5133	6.8455	10.3852	8.3372	10.0313	9.0861	8.0954	10.3464	7.0062	8.4767	8.828	8.2281	6.7639	10.6221
GSM1607819	GSE65858	55.9535	M	STAGE IV	T4	N2/N3	HNSC_HPV+	Disruptive	C	1.6588	Low	8.0878	7.5055	6.9826	8.5238	8.3935	7.2718	8.4347	6.4596	6.8048	9.9467	8.8701	9.8526	7.5074	7.9034	10.2862	6.9426	9.1119	8.6294	7.6541	7.4445	11.3369
GSM1607820	GSE65858	70.7132	M	STAGE II	T2	N0/N1	HNSC_HPV-	WT	B	-5.3608	Low	8.0739	8.162	7.0728	7.6351	8.7814	6.9691	8.5643	6.4431	6.9388	10.9947	8.2703	9.9271	8.4159	8.5412	10.3245	7.0438	9.0305	9.2658	8.2624	7.3733	11.1546
GSM1607821	GSE65858	53.8946	M	STAGE III	T3	N0/N1	HNSC_HPV+	Disruptive	A	-5.08732	Low	8.012	7.6098	6.9182	8.0903	8.5007	7.124	8.6601	6.5769	6.77	10.1927	8.7258	9.2958	8.8518	8.2166	10.4612	7.1966	8.8002	9.4879	7.8846	7.1383	10.8888
GSM1607822	GSE65858	48.8268	M	STAGE II	T2	N0/N1	HNSC_HPV+	WT	C	-7.0417	Low	8.2943	7.4299	6.9536	8.3932	8.9322	6.8842	8.793	6.5041	7.4967	10.1839	8.9405	9.1719	6.7872	8.1461	10.9862	7.0151	8.7759	9.2046	7.5459	7.1547	11.2505
GSM1607823	GSE65858	42.7899	M	STAGE IV	T4	N0/N1	HNSC_HPV-	Disruptive	A	6.72212	Low	8.117	7.6518	6.9011	7.8815	8.5844	6.8711	8.5961	6.5898	6.4805	9.9651	8.4531	8.863	7.7885	8.0077	10.261	7.0378	8.798	8.65	8.0247	7.2103	11.0273
GSM1607824	GSE65858	56.9637	M	STAGE IV	T4	N2/N3	HNSC_HPV-	WT	A	-2.16814	Low	8.3245	7.5652	7.0143	7.8942	8.4777	7.1	8.5252	6.4663	6.7794	10.2877	8.45	8.2542	8.3211	8.1248	10.325	7.1541	9.0702	8.9411	8.1255	7.2304	10.8253
GSM1607825	GSE65858	44.627	M	STAGE IV	T3	N2/N3	HNSC_HPV-	Disruptive	C	10.3086	High	8.3375	8.1827	7.0338	7.7657	8.9113	7.0552	8.5902	6.4204	6.8842	10.8182	8.2238	10.1491	8.2335	7.9334	10.2421	6.6829	8.7193	9.0286	7.5292	7.2608	11.0012
GSM1607826	GSE65858	66.4531	M	STAGE IV	T2	N2/N3	HNSC_HPV-	WT	A	9.10866	Low	7.9055	8.0053	6.8097	7.9282	8.6168	6.9661	8.3048	6.5671	6.6222	10.2344	8.5553	8.7199	7.2442	8.2976	10.3999	6.7534	9.1277	8.9963	8.1283	7.3223	11.0064
GSM1607827	GSE65858	56.9473	M	STAGE IV	T2	N2/N3	HNSC_HPV-	Disruptive	B	-1.6765	Low	8.0737	7.8863	7.2024	8.1861	8.2281	7.2844	8.2479	6.5237	6.7854	11.0859	8.039	10.2037	8.3923	8.6272	10.0351	6.9945	9.0575	8.8047	7.9172	6.7306	10.3731
GSM1607828	GSE65858	68.3313	M	STAGE I	T1	N0/N1	HNSC_HPV-	Non-disruptive	C	-9.19456	Low	8.6808	7.9307	6.9014	8.1372	8.6652	7.0182	8.5708	6.6106	6.7607	10.2962	8.8171	9.6793	7.548	7.9979	10.251	7.3067	8.8413	9.4021	8.0621	7.3852	10.7886
GSM1607829	GSE65858	77.692	M	STAGE IV	T3	N2/N3	HNSC_HPV-	Disruptive	B	4.13566	Low	8.7021	8.0063	6.9779	7.825	8.8128	7.067	8.8812	6.4765	6.5597	10.7472	8.5685	10.6061	9.0127	7.9835	10.1188	6.7947	9.3302	8.9393	8.1769	7.1697	11.4829
GSM1607830	GSE65858	64.5092	M	STAGE IV	T4	N0/N1	HNSC_HPV-	WT	B	2.58963	Low	8.8571	8.0908	6.8983	8.3782	8.3821	7.265	8.0974	6.4526	7.1528	10.2494	8.088	10.4822	9.5767	8.855	10.0795	6.8059	8.8375	8.7188	8.2043	7.4245	11.3607
GSM1607831	GSE65858	44.3066	F	STAGE I	T1	N0/N1	HNSC_HPV-	WT	A	-7.22205	Low	8.2444	7.8273	6.9264	8.3198	8.3768	7.4079	8.3064	6.6203	6.7842	10.1357	8.7123	8.6356	7.5481	8.2285	10.3486	7.5554	8.8439	9.3264	8.0735	7.1736	10.8489
GSM1607832	GSE65858	70.9815	M	STAGE IV	T4	N2/N3	HNSC_HPV-	Disruptive	B	9.05432	Low	9.0979	8.0335	6.9104	8.0114	8.6122	7.0769	8.3152	6.4176	6.7684	10.4986	8.1558	10.6604	8.8203	8.0781	10.8634	6.9786	8.7096	8.7117	8.1256	7.5874	10.2914
GSM1607833	GSE65858	55.8549	M	STAGE IV	T4	N0/N1	HNSC_HPV-	WT	B	1.52657	Low	8.1401	8.1951	6.8438	8.0542	8.6373	7.1114	8.4248	6.538	6.6322	10.2907	8.7085	9.7303	8.9789	8.5064	9.9258	7.1433	8.9757	9.3044	8.0244	7.5126	10.5248
GSM1607834	GSE65858	52.6215	M	STAGE III	T1	N0/N1	HNSC_HPV+	unknow	A	0.283402	Low	8.3879	7.6774	6.9063	8.6039	9.0148	7.1671	8.6727	6.4805	6.9688	10.7801	8.7969	7.7208	7.524	8.1947	10.6094	7.3076	8.7797	9.1612	7.9368	7.1432	11.0514
GSM1607835	GSE65858	72.1123	M	STAGE II	T2	N0/N1	HNSC_HPV-	WT	B	-2.66944	Low	7.7444	8.2178	7.1022	7.8952	8.5927	7.2355	8.618	6.5137	6.6542	10.6506	8.5165	9.8313	8.4399	8.5008	10.2879	6.8708	9.512	9.2177	8.3872	7.2169	10.5703
GSM1607836	GSE65858	83.4825	M	STAGE II	T2	N0/N1	HNSC_HPV-	WT	A	-5.80929	Low	7.9695	7.7248	6.7983	7.8556	8.1722	6.8876	8.4761	6.5072	6.529	9.5228	8.1274	8.9876	8.6724	8.6069	9.8321	6.7204	8.5997	9.1839	7.7961	7.3059	11.1107
GSM1607837	GSE65858	77.0459	M	STAGE III	T2	N0/N1	HNSC_HPV-	WT	B	2.83877	Low	8.042	8.3006	6.8756	8.372	8.4147	7.0385	8.2913	6.5452	7.0839	10.6231	8.3999	10.709	8.2724	7.9553	10.1157	6.8269	8.895	8.8111	8.4663	7.6082	11.1503
GSM1607838	GSE65858	54.3956	M	STAGE IV	T4	N0/N1	HNSC_HPV+	WT	C	-3.30577	Low	8.3206	7.6782	6.9996	7.9721	8.9357	6.9997	8.8137	6.5996	6.8872	10.1573	8.9977	9.4436	6.8406	8.0381	10.3574	6.9485	9.1812	8.952	7.8423	7.1347	11.3764
GSM1607839	GSE65858	52.6817	F	STAGE IV	T4	N2/N3	HNSC_HPV-	Disruptive	B	-14.0167	Low	8.6367	7.5789	6.9817	7.6385	8.871	6.9211	8.6079	6.4872	7.2862	10.1412	8.5548	10.3919	9.6641	8.0452	10.5333	7.0344	9.0853	9.2116	7.776	7.0044	11.2154
GSM1607840	GSE65858	45.7604	M	STAGE I	T1	N0/N1	HNSC_HPV-	WT	A	-7.50928	Low	8.1802	7.7373	6.7869	7.9857	8.6126	7.4514	8.5647	6.4838	6.9508	9.7255	8.5627	9.3092	8.6101	8.169	10.535	7.0594	8.6241	9.4851	7.8563	7.2203	10.9364
GSM1607841	GSE65858	72.742	M	STAGE III	T3	N0/N1	HNSC_HPV-	Disruptive	C	15.4929	High	8.2586	7.6331	6.9422	7.906	8.8242	6.8434	9.0351	6.459	6.5382	10.2206	8.4381	9.5693	7.604	8.0115	10.167	6.6104	9.0962	8.5461	8.0014	6.7792	11.0456
GSM1607842	GSE65858	50.2642	F	STAGE III	T3	N0/N1	HNSC_HPV-	WT	C	-1.97319	Low	8.4183	7.9733	7.2614	7.9195	8.8417	7.24	8.8295	6.4978	6.8543	10.5642	8.6389	9.3621	7.8542	8.1575	10.5202	6.8966	8.904	9.0585	7.9139	6.8977	11.1623
GSM1607843	GSE65858	73.0322	M	STAGE IV	T4	N0/N1	HNSC_HPV-	WT	A	-2.69311	Low	8.3688	7.4069	6.9104	7.8483	8.4178	6.9585	8.6166	6.609	7.0752	10.735	8.6971	8.8376	8.949	8.2352	10.1978	7.157	8.9038	8.7155	7.9776	7.1106	11.0957
GSM1607844	GSE65858	61.6454	M	STAGE IV	T2	N2/N3	HNSC_HPV-	Disruptive	B	7.3224	Low	8.1444	7.6512	6.8068	8.0451	8.6165	7.1885	8.4461	6.5084	6.9136	10.5494	8.6196	9.9397	8.609	8.4064	10.6489	7.061	8.878	9.0105	7.8157	7.0809	11.2216
GSM1607845	GSE65858	62.7598	M	STAGE IV	T3	N2/N3	HNSC_HPV-	WT	A	3.65681	Low	8.8374	7.9082	7.1264	7.8078	9.139	6.8654	8.6663	6.4099	7.7205	10.495	8.8419	7.3508	8.1903	8.6117	10.3717	6.7484	9.4689	9.2634	7.6657	6.8897	10.8002
GSM1607846	GSE65858	59.1704	M	STAGE IV	T4	N0/N1	HNSC_HPV-	WT	A	-9.31089	Low	8.5049	7.8005	6.9252	8.1565	8.5205	7.3464	8.5376	6.55	6.7464	10.362	8.7913	8.9652	8.3856	8.1418	10.5396	7.3984	8.7619	9.2784	7.9417	7.0292	10.4953
GSM1607847	GSE65858	56.5749	M	STAGE IV	T2	N2/N3	HNSC_HPV-	unknow	B	11.4235	High	8.3317	7.8619	6.7619	7.9897	8.551	7.2412	8.5388	6.4877	6.6266	10.1264	8.2309	9.8994	8.6395	8.2504	10.4792	6.7847	9.054	8.7409	8.0654	7.0154	10.7433
GSM1607848	GSE65858	61.8535	M	STAGE IV	T4	N0/N1	HNSC_HPV-	Disruptive	C	11.8638	High	7.5328	8.2786	7.1246	8.2199	8.2973	7.2619	8.2261	6.476	6.7672	9.8782	8.2922	9.9395	7.3969	8.2427	10.2167	6.6892	8.9225	8.7889	8.5498	7.0811	10.5265
GSM1607849	GSE65858	57.076	M	STAGE IV	T3	N2/N3	HNSC_HPV-	WT	C	7.46705	Low	7.931	7.6309	6.8304	7.5037	8.6339	6.9556	9.1684	6.5583	6.7735	10.7321	8.2658	9.062	6.5594	7.7643	10.1268	6.8014	8.8427	8.7243	7.9845	7.39	11.3573
GSM1607850	GSE65858	77.7988	M	STAGE I	T1	N0/N1	HNSC_HPV-	WT	C	-5.08165	Low	8.2323	8.1171	7.1386	7.8224	8.3694	7.0379	8.528	6.4919	6.723	10.3916	8.9057	9.504	7.8492	7.8744	10.4707	6.8748	8.517	9.0626	8.123	7.8346	10.8184
GSM1607851	GSE65858	55.7591	M	STAGE IV	T2	N2/N3	HNSC_HPV-	Disruptive	B	-10.8905	Low	8.5924	8.0146	7.084	8.5741	8.6529	7.19	8.4395	6.5002	6.863	10.6566	8.9803	9.8659	8.9265	8.2416	10.0203	6.9907	8.8988	8.9453	8.1216	7.3593	11.1764
GSM1607852	GSE65858	57.6783	M	STAGE II	T2	N0/N1	HNSC_HPV-	WT	B	-6.87656	Low	8.055	7.6997	6.9535	7.911	8.6532	7.3744	8.6813	6.528	6.8288	9.6446	8.4636	10.1201	8.8165	8.3186	10.2121	7.2001	8.5985	9.2297	8.0155	7.0687	11.0497
GSM1607853	GSE65858	69.7988	M	STAGE IV	T4	N0/N1	HNSC_HPV-	WT	A	-8.51119	Low	8.4309	7.8937	6.8668	7.8946	8.3423	7.1507	8.6209	6.4481	6.7943	10.1077	8.243	9.132	7.673	8.0536	10.4201	7.1132	9.2063	9.4124	7.9897	7.386	11.4742
GSM1607854	GSE65858	45.3498	M	STAGE II	T2	N0/N1	HNSC_HPV-	WT	B	-2.66342	Low	7.9482	7.8895	6.9543	8.0492	8.4904	6.8374	8.5947	6.5368	6.8055	10.2728	8.8641	10.395	8.9911	8.01	10.5793	7.0341	8.9316	8.7631	8.0218	7.5949	10.9011
GSM1607855	GSE65858	50.1602	M	STAGE IV	T3	N2/N3	HNSC_HPV-	Disruptive	A	-4.98395	Low	8.5549	7.6293	6.9259	8.0184	8.6511	7.1961	8.6557	6.5581	7.0556	10.1578	8.7838	9.0196	8.2886	8.0867	10.2861	6.7852	8.962	9.0011	7.9233	7.0268	11.2173
GSM1607856	GSE65858	59.6277	M	STAGE IV	T4	N2/N3	HNSC_HPV-	Non-disruptive	B	-6.43733	Low	8.4612	8.265	6.9775	8.2534	8.7383	6.9713	8.7563	6.6006	7.2954	10.8026	8.652	9.482	9.1933	8.2952	10.3769	6.8203	9.0093	8.9312	8.2967	7.4061	11.0491
GSM1607857	GSE65858	74.6968	M	STAGE IV	T3	N2/N3	HNSC_HPV-	WT	A	-9.39328	Low	8.5883	8.2026	7.2202	8.0674	9.0496	6.9989	8.3621	6.4417	7.4678	10.5937	8.7405	8.3527	8.9077	8.5079	10.1962	7.0153	9.0659	9.1863	7.4652	7.1938	11.5592
GSM1607858	GSE65858	52.1287	M	STAGE I	T1	N0/N1	HNSC_HPV+	WT	C	-6.40503	Low	8.3974	7.5959	6.8272	7.5263	8.4558	6.873	8.1356	6.6303	6.4934	10.0815	8.286	9.9512	8.0503	7.9289	10.1934	6.8764	8.9224	9.0407	7.7816	7.4047	10.3456
GSM1607859	GSE65858	42.6776	M	STAGE III	T2	N0/N1	HNSC_HPV-	Non-disruptive	B	-1.03537	Low	8.5141	7.7451	7.0521	8.3576	8.8416	6.9989	8.6419	6.4328	6.7376	10.78	8.4416	9.844	8.854	8.1903	10.519	6.7987	8.9249	9.2419	8.1796	7.1956	11.054
GSM1607860	GSE65858	76.5503	M	STAGE IV	T4	N0/N1	HNSC_HPV-	WT	A	3.96213	Low	7.8496	7.8152	6.9336	7.86	8.4995	7.4585	8.609	6.5144	6.8664	10.0926	8.4434	9.4664	8.6965	8.3022	10.3838	7.2852	9.0336	8.9422	8.1886	7.0611	11.0646
GSM1607861	GSE65858	57.4593	M	STAGE IV	T2	N2/N3	HNSC_HPV-	Disruptive	C	3.66906	Low	8.0588	7.7627	6.8345	7.6199	8.6943	7.114	8.5319	6.4631	6.6762	10.2058	8.4588	9.9074	7.69	8.1903	10.3107	7.0028	8.7429	8.9893	7.8989	7.0803	10.9355
GSM1607862	GSE65858	48.2957	M	STAGE IV	T4	N0/N1	HNSC_HPV-	WT	C	27.8412	High	7.6521	7.8576	6.9591	7.9075	8.1851	6.9503	8.2576	6.359	6.6766	9.4359	8.2993	9.4435	7.7835	8.5105	9.5882	6.7296	8.439	8.3111	7.9568	7.9535	11.0438
GSM1607863	GSE65858	46.9268	M	STAGE IV	T4	N2/N3	HNSC_HPV-	Disruptive	A	-8.39481	Low	8.1781	7.7388	6.8689	8.3204	8.3283	7.4261	8.5541	6.4877	6.6863	10.0982	8.5121	8.7469	7.4163	8.0664	10.7274	7.4644	8.87	9.4868	8.0464	7.2082	10.6629
GSM1607864	GSE65858	50.6639	M	STAGE IV	T4	N2/N3	HNSC_HPV-	WT	B	7.23472	Low	8.7308	7.7701	7.0138	7.4997	8.74	6.8311	8.7425	6.5393	6.4421	10.5983	8.312	10.8482	7.8607	8.2666	10.2968	7.1547	9.1109	8.8534	7.8639	7.5498	11.1039
GSM1607865	GSE65858	70.9979	F	STAGE IV	T2	N2/N3	HNSC_HPV-	Disruptive	B	1.10617	Low	7.9743	8.5661	6.7759	7.8013	8.2972	7.0132	8.3109	6.6013	6.7769	10.5082	8.19	10.2968	9.1617	7.971	10.578	7.0661	9.2923	9.2054	8.4074	7.4409	11.4431
GSM1607866	GSE65858	52.052	M	STAGE IV	T4	N2/N3	HNSC_HPV-	Disruptive	B	-7.96126	Low	9.246	7.7467	7.1426	8.2343	8.9891	6.9086	8.9441	6.4846	6.7574	10.3869	8.2554	9.1181	8.9615	8.7497	10.1192	7.0408	8.7725	9.3352	7.8899	7.26	10.9306
GSM1607867	GSE65858	76.3504	M	STAGE IV	T4	N2/N3	HNSC_HPV-	WT	A	-1.01161	Low	8.2969	7.8429	6.9241	8.1363	8.6758	7.3357	8.8233	6.4008	6.7203	10.0117	8.6721	9.1689	8.8563	8.4596	10.4565	6.8356	9.1379	9.7182	7.9368	6.7934	10.7438
GSM1607868	GSE65858	61.1061	M	STAGE IV	T1	N2/N3	HNSC_HPV+	Non-disruptive	C	3.42051	Low	7.9071	7.5756	6.8316	7.8731	8.603	7.4137	8.6232	6.6568	6.942	10.1231	8.6559	9.5393	7.7425	8.1662	10.2483	6.96	8.7603	8.673	7.6844	6.8812	10.6268
GSM1607869	GSE65858	47.1595	M	STAGE IV	T4	N0/N1	HNSC_HPV-	WT	B	-3.27008	Low	8.3226	7.8865	6.8667	7.9199	8.7083	6.792	8.4552	6.4749	6.8196	10.6406	8.5474	10.3245	8.7653	8.0605	10.357	7.2277	9.0028	9.0442	8.2878	7.307	10.8258
GSM1607870	GSE65858	58.2834	M	STAGE IV	T4	N2/N3	HNSC_HPV+	WT	B	-3.04925	Low	7.9907	7.4985	6.9898	8.0136	8.5916	7.0477	8.7749	6.4654	7.2928	10.3581	8.8545	10.1028	9.6636	8.0248	11.2802	7.1972	9.1073	9.3115	7.8358	7.1646	11.1436
GSM1607871	GSE65858	53.6537	M	STAGE IV	T4	N2/N3	HNSC_HPV-	WT	A	2.42586	Low	8.2074	7.8325	6.9275	8.2163	8.9276	7.1945	8.6046	6.4827	7.1482	10.6485	8.5739	8.687	7.6084	7.8238	10.2574	6.8527	8.9087	9.0906	7.8325	7.2935	10.8004
GSM1607872	GSE65858	51.885	M	STAGE IV	T4	N2/N3	HNSC_HPV-	Disruptive	C	11.7556	High	8.3558	7.9846	6.9636	7.867	8.8512	7.173	8.6255	6.5468	6.6293	9.5155	8.4421	10.3168	8.3824	8.5828	10.2015	6.5264	8.9606	8.9097	7.9097	7.2202	11.2128
GSM1607873	GSE65858	48.898	M	STAGE IV	T3	N2/N3	HNSC_HPV-	WT	A	-13.1555	Low	8.541	7.8078	6.9279	7.8809	8.5929	7.2238	8.488	6.3638	6.8076	10.103	8.9657	8.7263	8.3271	8.172	10.3413	7.2637	8.433	9.215	7.9815	6.8839	10.7287
GSM1607874	GSE65858	56.3614	M	STAGE II	T2	N0/N1	HNSC_HPV-	Disruptive	B	-13.1711	Low	8.0377	7.938	7.0781	8.105	8.9599	6.9445	8.5646	6.4948	6.6966	10.0886	8.4668	9.6828	9.0319	8.5335	10.3127	7.1693	8.4964	9.1674	8.2361	7.7046	10.2598
GSM1607875	GSE65858	53.911	F	STAGE II	T2	N0/N1	HNSC_HPV-	WT	B	-3.64724	Low	8.9808	7.965	6.9177	7.9618	8.6646	6.9735	8.3261	6.371	6.9533	10.1679	8.9535	10.3278	8.2197	8.2014	10.2643	6.7378	8.7177	9.1809	8.0364	7.2176	10.8088
GSM1607876	GSE65858	75.7098	M	STAGE IV	T2	N2/N3	HNSC_HPV+	WT	A	-10.8424	Low	8.3345	7.6304	7.1848	8.1392	8.8461	7.379	8.5208	6.5218	6.9976	9.6934	8.9041	8.6548	7.6742	8.3394	11.0864	7.4467	8.8819	9.2519	7.7739	7.0774	10.613
GSM1607877	GSE65858	58.6804	M	STAGE IV	T3	N2/N3	HNSC_HPV+	WT	A	-4.97729	Low	8.4378	7.4264	6.8306	8.205	8.7075	7.0186	8.8418	6.4816	6.8492	10.3907	8.8102	8.9256	9.0007	8.026	10.3518	7.2579	8.7711	9.213	7.9665	7.2141	11.2199
GSM1607878	GSE65858	48.8159	M	STAGE IV	T2	N2/N3	HNSC_HPV+	WT	A	2.0302	Low	8.1832	7.6121	6.9121	7.7991	8.8121	7.1902	8.3952	6.4894	6.8532	10.0087	8.3725	8.8694	6.8958	8.1698	10.4479	6.7168	9.2106	8.8438	7.9346	7.2079	11.2052
GSM1607879	GSE65858	56.3395	M	STAGE IV	T2	N2/N3	HNSC_HPV+	WT	B	-6.99619	Low	8.6584	7.6208	6.9744	7.7412	9.016	6.7805	8.3967	6.5801	6.9275	10.7602	8.2648	9.2431	8.5729	8.2014	10.5501	7.3389	8.9888	9.1848	7.8907	7.6255	11.464
GSM1607880	GSE65858	62.141	M	STAGE IV	T3	N2/N3	HNSC_HPV+	WT	A	0.926852	Low	8.4413	7.7027	6.8827	7.819	8.917	7.0818	8.7232	6.5192	7.1161	10.6574	8.523	9.1475	8.8047	8.1568	10.4151	7.207	8.8934	9.4646	7.8944	7.0061	10.9389
GSM1607881	GSE65858	75.384	F	STAGE I	T1	N0/N1	HNSC_HPV+	WT	B	1.7891	Low	8.1005	8.222	6.7433	7.9263	8.4188	6.8322	8.4575	6.4287	6.6536	9.7492	8.3103	10.3881	8.57	7.8966	10.1391	7.0887	9.0035	9.1454	8.41	7.4317	10.7918
GSM1607882	GSE65858	48.2984	M	STAGE II	T2	N0/N1	HNSC_HPV-	WT	C	-5.61179	Low	8.0652	7.9737	6.8126	7.7785	8.4129	7.2326	8.3788	6.4494	6.5669	10.3195	8.579	9.2373	8.1153	8.1683	10.3696	6.9009	9.1883	9.1405	8.239	7.4224	10.4867
GSM1607883	GSE65858	66.0507	M	STAGE IV	T4	N2/N3	HNSC_HPV-	WT	C	4.487	Low	8.0259	8.2417	7.0881	8.2381	8.528	7.1689	8.2996	6.6176	6.5971	10.7189	8.4291	10.099	7.7145	7.5682	10.1826	6.8828	8.805	9.0151	8.3755	7.3388	10.7078
GSM1607884	GSE65858	44.3039	M	STAGE IV	T4	N2/N3	HNSC_HPV-	WT	B	3.23997	Low	8.1906	7.9561	6.9546	8.595	8.6835	7.2807	8.6228	6.47	6.9473	10.1639	8.4107	10.5888	9.2924	8.5065	10.5975	6.8993	8.7283	8.7137	7.9391	7.1542	11.1016
GSM1607885	GSE65858	52.4298	M	STAGE IV	T3	N2/N3	HNSC_HPV-	Disruptive	A	2.48348	Low	8.2474	7.7909	6.9916	7.9143	8.4158	7.3685	8.5065	6.4197	6.5222	10.6389	8.4174	8.4101	7.3352	8.5118	9.8671	6.9697	9.2146	9.1825	7.773	6.8671	10.914
GSM1607886	GSE65858	48.3614	M	STAGE IV	T4	N2/N3	HNSC_HPV-	WT	B	-3.58883	Low	8.857	7.7151	6.8712	8.2137	8.6157	7.1283	8.6439	6.4917	6.8879	10.6351	8.2243	10.9624	10.0786	7.9277	9.9621	6.8486	9.0675	9.0908	7.8221	7.1687	10.9947
GSM1607887	GSE65858	70.4011	M	STAGE IV	T2	N2/N3	HNSC_HPV+	WT	A	3.78159	Low	7.9843	7.5473	6.9444	8.4636	8.9871	7.223	8.1475	6.5082	6.6714	10.7413	8.7523	7.9097	7.4173	7.9603	10.7991	7.2173	8.0896	9.6773	7.9971	7.1458	11.294
GSM1607888	GSE65858	57.8371	M	STAGE III	T2	N0/N1	HNSC_HPV-	WT	B	4.54352	Low	8.3443	7.6914	6.9657	8.1884	8.7929	7.0933	8.8497	6.3908	6.9035	10.5732	8.4695	9.9468	8.3672	8.2334	10.9981	7.1153	8.9453	9.1427	7.8986	7.1586	10.3988
GSM1607889	GSE65858	35.3402	F	STAGE I	T1	N0/N1	HNSC_HPV-	WT	A	-6.53702	Low	8.125	7.7945	6.8032	7.8045	8.3192	7.4248	8.5422	6.3855	6.7673	9.3303	8.64	8.4716	7.422	8.2679	10.1203	7.036	8.7152	9.0924	8.0493	7.2186	10.8399
GSM1607890	GSE65858	82.089	F	STAGE IV	T4	N2/N3	HNSC_HPV-	Disruptive	B	-3.99963	Low	8.1903	8.3575	7.0099	7.8155	8.4896	6.7132	8.6377	6.4867	6.7254	9.7784	8.6849	10.1169	8.4478	8.3521	10.224	6.9911	8.7371	9.1308	8.4161	7.3131	10.4955
GSM1607891	GSE65858	68.1506	M	STAGE IV	T3	N2/N3	HNSC_HPV-	WT	A	1.59196	Low	8.3409	7.5393	6.8543	8.1185	8.859	7.2506	8.5669	6.5509	7.0214	10.4347	8.8	8.3323	8.1424	7.978	10.5083	6.9308	9.084	8.9196	7.8148	7.0858	11.3867
GSM1607892	GSE65858	59.0418	F	STAGE IV	T4	N2/N3	HNSC_HPV-	WT	C	-4.99382	Low	8.0175	8.0344	6.9621	7.9909	8.7087	6.9519	8.4711	6.6689	6.7648	10.6687	8.5288	9.9139	7.5686	8.0285	10.1635	7.2545	9.0983	9.0845	8.2726	7.1243	11.0333
GSM1607893	GSE65858	61.1417	M	STAGE IV	T2	N2/N3	HNSC_HPV+	WT	C	10.15	High	8.2074	7.6295	6.8983	8.0335	9.0417	7.2534	8.885	6.4474	6.8469	10.2838	8.5698	9.1534	7.7024	8.3918	10.4821	6.9116	8.7944	9.377	7.7872	6.9158	11.2052
GSM1607894	GSE65858	70.0862	M	STAGE IV	T4	N2/N3	HNSC_HPV-	Non-disruptive	C	5.80246	Low	8.4879	7.7364	6.714	7.6455	8.3561	7.2596	9.0483	6.5131	6.8285	10.5633	8.8379	9.6776	8.3195	7.7847	10.4487	6.7922	8.8884	8.8468	7.768	7.3682	10.8816
GSM1607895	GSE65858	58.6639	M	STAGE IV	T2	N2/N3	HNSC_HPV-	Non-disruptive	B	-8.55608	Low	9.1366	7.9328	7.1803	7.6965	8.5442	7.1099	8.5163	6.4685	6.9473	9.875	8.7067	10.0349	8.6857	8.4147	10.0264	6.8992	9.0044	8.8589	7.722	7.4851	11.1581
GSM1607896	GSE65858	46.5106	F	STAGE IV	T3	N2/N3	HNSC_HPV-	Disruptive	C	4.92562	Low	7.875	8.1031	6.9759	7.8114	8.8097	6.991	8.6248	6.4149	6.5877	10.3714	8.0099	10.066	7.5825	8.155	10.2645	7.0262	9.0527	8.7679	7.847	6.962	11.0618
GSM1607897	GSE65858	59.4004	M	STAGE IV	T4	N2/N3	HNSC_HPV-	Disruptive	C	10.3249	High	8.0011	8.0677	6.8783	7.8088	8.5984	7.1201	8.9634	6.4505	6.7443	10.2135	8.7051	10.3677	8.2408	8.4548	10.201	6.9845	8.6257	8.714	8.0051	7.56	10.789
GSM1607898	GSE65858	53.2731	M	STAGE I	T1	N0/N1	HNSC_HPV-	Non-disruptive	B	3.06899	Low	8.2687	7.6925	7.0244	7.9709	8.4631	7.0099	8.3392	6.5647	6.6551	10.3581	8.5131	9.9198	8.4268	8.1176	10.1916	6.8175	8.7711	9.1459	7.9519	7.6996	11.244
GSM1607899	GSE65858	74.9432	M	STAGE IV	T4	N2/N3	HNSC_HPV+	WT	A	-7.13387	Low	8.0378	7.9256	6.9161	8.0547	8.3775	7.5775	8.4267	6.5016	6.6223	9.7183	8.7504	8.0709	7.3824	8.3053	10.1792	7.16	8.5782	9.1992	7.8823	7.0528	10.4988
GSM1607900	GSE65858	59.8932	F	STAGE III	T2	N0/N1	HNSC_HPV+	WT	C	7.88923	Low	8.4207	7.9824	7.0653	7.7747	9.1397	6.9274	8.5993	6.3838	6.4367	10.4465	8.2255	10.0654	8.2371	8.2577	10.5936	6.9052	8.9449	9.0453	7.6014	7.0183	11.123
GSM1607901	GSE65858	60.5476	M	STAGE IV	T4	N2/N3	HNSC_HPV-	Non-disruptive	A	0.151342	Low	8.2956	7.7142	6.6814	8.1345	8.5366	7.0981	8.5162	6.5023	6.6662	10.232	8.6223	8.4922	7.8268	8.215	10.1412	7.0059	8.9827	8.8699	8.1465	7.2358	11.3168
GSM1607902	GSE65858	69.8617	M	STAGE IV	T4	N2/N3	HNSC_HPV+	WT	A	4.12229	Low	8.0755	7.8895	6.9863	8.1846	8.6408	7.208	8.8911	6.5195	7.1692	10.4065	8.533	9.2588	9.1797	8.4075	11.0137	7.1035	9.5696	9.4328	7.7887	6.7475	10.5285
GSM1607903	GSE65858	61.3498	M	STAGE II	T2	N0/N1	HNSC_HPV+	Non-disruptive	B	-8.88399	Low	8.8405	7.7512	7.0064	7.6909	8.8762	6.9047	8.5082	6.4198	6.8855	10.6491	8.7173	10.4436	9.2128	8.049	10.5413	7.3301	8.734	9.2871	8.0706	7.1047	11.2382
GSM1607904	GSE65858	68.9363	M	STAGE IV	T1	N2/N3	HNSC_HPV+	WT	C	1.19468	Low	7.9509	7.7758	6.7668	7.9044	8.1933	7.3138	8.4343	6.3796	6.749	9.7695	8.7243	9.0649	7.2196	7.6751	10.065	6.9739	8.8215	8.9689	7.8243	7.3695	11.0655
GSM1607905	GSE65858	58.3381	M	STAGE IV	T4	N2/N3	HNSC_HPV+	WT	A	-6.86048	Low	8.3382	7.7722	6.9452	8.3642	8.8637	7.0812	8.3603	6.607	6.9526	10.4541	8.7889	8.2189	7.3419	8.2322	10.5645	7.2623	8.8683	9.3336	7.9508	7.0527	10.9697
GSM1607906	GSE65858	70.1136	F	STAGE IV	T4	N0/N1	HNSC_HPV-	WT	B	-0.522386	Low	9.1982	8.314	7.0062	7.9021	8.4393	7.0906	8.3211	6.449	7.029	11.1286	8.4805	10.563	9.8168	7.9467	9.9212	7.0484	8.7983	8.9281	8.1932	7.4125	11.0372
GSM1607907	GSE65858	78.809	M	STAGE IV	T1	N2/N3	HNSC_HPV-	unknow	C	9.96422	High	8.1732	7.7031	6.7395	8.0037	8.9798	6.9288	8.7756	6.5447	6.8426	10.1166	7.9921	9.272	7.8814	8.0624	10.4107	6.5683	9.0857	8.6372	7.9362	6.9385	11.1512
GSM1607908	GSE65858	58.705	M	STAGE IV	T3	N2/N3	HNSC_HPV-	unknow	B	-7.4656	Low	8.4861	7.3733	6.9006	8.1945	8.5731	7.1365	8.7129	6.5357	7.0486	10.007	8.3602	9.9125	9.0907	8.7211	10.2657	6.7768	9.2158	9.262	7.9017	7.1394	10.6906
GSM1607909	GSE65858	76.0767	M	STAGE IV	T4	N0/N1	HNSC_HPV-	unknow	B	-5.84131	Low	8.6509	8.0197	7.1013	7.9899	8.6937	7.0705	8.3652	6.5285	7.2313	9.9748	8.4265	9.7348	8.5017	8.3042	10.0359	6.9854	8.8509	8.956	8.0155	7.3956	11.495
GSM1607910	GSE65858	54.3162	M	STAGE IV	T2	N2/N3	HNSC_HPV+	unknow	A	-13.0522	Low	8.2148	8.3798	7.0319	8.001	9.1386	6.9072	8.7575	6.5268	6.6468	10.0336	8.7775	7.9803	9.2246	8.5691	10.0537	7.0603	8.373	9.2798	8.3827	6.7505	10.6558
GSM1607911	GSE65858	85.7194	F	STAGE IV	T4	N2/N3	HNSC_HPV-	Non-disruptive	B	-4.00532	Low	8.5002	7.926	6.9726	7.8167	8.571	7.0718	8.4913	6.5411	7.1145	10.5687	8.441	10.6112	9.3044	8.4021	10.5834	6.9647	8.9893	9.1131	7.905	7.3514	10.9064
GSM1607912	GSE65858	60.1177	M	STAGE II	T2	N0/N1	HNSC_HPV-	WT	B	0.65978	Low	8.2271	7.6834	6.8533	8.0363	8.722	6.9165	8.5735	6.5003	7.0075	10.5846	8.683	10.0027	8.8836	7.8037	10.6677	7.0695	9.1569	9.0838	7.9443	7.2846	11.1079
GSM1607913	GSE65858	49.2129	M	STAGE IV	T4	N2/N3	HNSC_HPV+	WT	C	4.04964	Low	8.3793	7.8739	6.9932	7.5987	8.5239	7.1597	9.0133	6.51	6.9	10.1935	8.0091	10.4265	7.6418	7.8873	10.5276	6.9423	9.0486	8.9105	7.6135	7.6768	10.8606
GSM1607914	GSE65858	69.9959	F	STAGE IV	T4	N0/N1	HNSC_HPV+	WT	C	9.95671	High	7.9356	7.6585	6.6283	7.5463	8.8228	6.8756	9.0771	6.4575	6.4703	9.8623	8.07	10.2187	8.331	7.8663	9.897	6.9066	8.9481	8.9626	7.7442	7.1826	11.1324
GSM1607915	GSE65858	85.6454	M	STAGE II	T2	N0/N1	HNSC_HPV-	Non-disruptive	A	-8.6302	Low	8.5235	7.6859	6.8118	7.6692	8.7293	7.0881	8.5421	6.5855	7.0043	10.702	8.8686	8.4603	8.9336	8.0503	10.2111	6.8841	8.4637	9.2974	8.1277	6.8987	10.6859
GSM1607916	GSE65858	55.3265	M	STAGE I	T1	N0/N1	HNSC_HPV-	WT	C	-12.1092	Low	7.8203	8.088	6.8549	7.8778	8.6934	7.279	8.6509	6.502	6.3511	9.5704	8.6465	9.4466	8.1986	8.3906	10.0743	7.0285	8.3102	9.1375	8.2125	6.6366	10.3548
GSM1607917	GSE65858	69.8973	M	STAGE III	T3	N0/N1	HNSC_HPV-	unknow	A	-8.95834	Low	8.391	7.6726	6.8383	8.1022	8.6689	7.0509	8.6701	6.612	7.1744	10.3302	8.4843	8.9338	8.9335	8.3768	10.8488	6.9041	8.5971	8.9904	8.1641	7.0725	11.4565
GSM1607918	GSE65858	70.0507	M	STAGE IV	T4	N0/N1	HNSC_HPV-	Non-disruptive	A	-0.911461	Low	8.7459	7.7823	6.8903	8.5683	9.248	7.0582	8.8678	6.5721	6.9803	10.8753	9.0555	8.0445	7.5063	8.1196	10.5914	7.4174	9.0719	9.3507	8.1434	7.2912	11.1965
GSM1607919	GSE65858	66.8884	M	STAGE IV	T4	N0/N1	HNSC_HPV-	Disruptive	B	-0.777185	Low	8.673	7.6529	6.8511	7.7535	8.2509	6.8637	8.549	6.4981	7.0113	10.6471	8.3644	10.4429	9.1254	8.0623	10.276	7.0166	9.0398	8.8333	7.7198	7.2239	11.2625
GSM1607920	GSE65858	74.3573	M	STAGE IV	T4	N0/N1	HNSC_HPV-	WT	C	7.06131	Low	8.4508	7.9917	7.12	7.9946	8.6533	7.183	8.5774	6.4645	6.8744	10.3413	8.5312	9.9099	8.0127	7.7683	10.013	6.9644	9.1868	8.9977	7.9546	7.3068	10.9962
GSM1607921	GSE65858	62.6721	M	STAGE IV	T3	N0/N1	HNSC_HPV-	unknow	C	-4.3611	Low	7.9959	7.9483	6.7732	8.1108	8.5916	7.2689	8.3543	6.5478	6.7413	9.8431	8.487	9.9637	8.4362	8.3088	9.7172	6.7603	8.578	9.2452	7.9148	7.4343	10.7572
GSM1607922	GSE65858	62.5654	F	STAGE III	T3	N0/N1	HNSC_HPV-	WT	A	-4.25351	Low	8.332	7.9171	6.9642	7.7036	8.3635	6.8923	8.2283	6.3972	6.9574	10.0684	8.7162	8.5282	7.6219	8.4457	10.4503	7.0256	9.0517	8.9141	7.9841	7.3468	10.775
GSM1607923	GSE65858	57.8426	M	STAGE IV	T4	N0/N1	HNSC_HPV-	unknow	C	12.6804	High	8.0045	7.3682	6.7725	8.0203	8.699	6.889	8.6364	6.4937	6.7385	10.2837	8.4484	9.7861	8.3679	7.9157	10.3984	7.0426	9.087	8.9051	7.5247	6.9428	10.9437
GSM1607924	GSE65858	87.0445	F	STAGE III	T3	N0/N1	HNSC_HPV-	unknow	B	0.650247	Low	8.3442	8.0835	7.0696	8.1831	8.4133	7.2139	8.6396	6.3874	6.4244	10.2547	8.7222	9.3974	9.1069	8.2192	9.762	7.1959	8.7194	9.1802	7.8359	7.2378	10.4889
GSM1607925	GSE65858	67.6057	M	STAGE II	T2	N0/N1	HNSC_HPV-	unknow	B	-5.73864	Low	8.4256	7.9699	6.9763	8.0245	8.5879	6.7294	8.6088	6.4879	7.0873	10.5469	8.325	10.5453	9.6984	8.4726	10.1275	7.0033	8.9045	8.7461	8.3803	6.8319	11.2094
GSM1607926	GSE65858	50.7269	F	STAGE IV	T4	N0/N1	HNSC_HPV-	unknow	C	-1.39471	Low	8.169	7.9805	6.9237	8.0534	8.7197	7.0186	8.8827	6.587	6.9595	10.3218	8.908	9.5272	8.3628	8.03	10.1466	6.8321	8.8757	8.98	7.9982	7.4258	11.4039
GSM1607927	GSE65858	52.6242	M	STAGE IV	T3	N2/N3	HNSC_HPV-	WT	A	0.838134	Low	8.578	7.5178	6.9295	7.9831	8.6857	6.8695	8.4641	6.3132	6.9948	10.7666	8.7987	8.0431	7.3451	8.0167	10.4579	6.8893	8.866	9.2603	7.9605	7.2527	10.705
GSM1607928	GSE65858	49.9877	M	STAGE IV	T4	N2/N3	HNSC_HPV-	unknow	B	2.72553	Low	8.3428	7.6488	6.8829	7.9403	8.6717	7.3259	8.5709	6.5129	6.6336	10.996	8.3781	9.7668	9.2898	8.5909	10.5711	6.9035	9.1949	9.1688	7.91	7.1776	10.8313
GSM1607929	GSE65858	38.1437	M	STAGE IV	T2	N2/N3	HNSC_HPV-	unknow	A	-1.30527	Low	8.6142	7.8791	6.8917	8.534	8.9967	7.1621	8.6313	6.4892	6.7733	10.6178	8.8733	8.0326	8.0293	8.1316	10.5613	7.3952	8.6032	9.2337	8.0124	7.1758	10.9521
GSM1607930	GSE65858	50.4641	M	STAGE IV	T4	N0/N1	HNSC_HPV-	unknow	A	1.59006	Low	7.9569	7.8915	6.6976	7.8966	8.5156	7.3459	8.6504	6.5319	6.9385	10.0492	8.5788	8.946	7.6841	8.2307	10.485	7.1184	8.639	8.9773	7.9067	7.117	10.7047
GSM1607931	GSE65858	41.6893	M	STAGE IV	T4	N2/N3	HNSC_HPV+	unknow	C	-9.79575	Low	7.89	7.7343	7.1909	7.8614	8.7402	7.1343	8.6163	6.5367	6.6159	9.4342	8.8332	9.6521	7.8424	8.0376	10.0237	7.0881	8.83	9.315	8.1091	7.0759	10.5356
GSM1607932	GSE65858	71.2389	M	STAGE IV	T2	N2/N3	HNSC_HPV-	unknow	C	6.79086	Low	8.1463	7.994	6.7952	7.801	8.4129	7.29	8.7187	6.4674	6.8049	10.4078	8.4862	9.7583	7.8669	8.0659	10.0719	6.6918	8.8297	8.6139	7.7868	7.3551	11.217
GSM1607933	GSE65858	52.2847	M	STAGE II	T2	N0/N1	HNSC_HPV+	WT	A	-5.6759	Low	8.3987	7.7118	6.9001	8.3597	9.1792	7.3116	8.7229	6.4489	6.8678	10.4244	8.7533	8.2758	7.1594	7.8806	10.3814	7.1943	8.8288	9.585	7.9652	7.0927	11.0214
GSM1607934	GSE65858	53.7577	M	STAGE I	T1	N0/N1	HNSC_HPV-	unknow	B	0.399732	Low	8.2117	8.1139	7.0078	7.8023	8.4276	7.055	9.0042	6.6083	7.0481	10.2	8.401	10.884	8.3527	8.0331	10.122	6.8402	9.0295	9.2769	7.589	7.291	10.5917
GSM1607935	GSE65858	59.1485	M	STAGE III	T3	N0/N1	HNSC_HPV-	WT	A	7.59265	Low	8.2024	7.5421	6.7515	7.7484	8.7921	7.0068	8.6866	6.3611	6.6878	10.0571	8.7748	8.0286	7.3835	7.9053	10.2895	6.6963	8.5981	8.8519	7.6577	6.9371	10.9748
GSM1607936	GSE65858	73.3854	F	STAGE IV	T1	N2/N3	HNSC_HPV-	unknow	A	-2.72378	Low	7.9638	7.7508	6.6399	7.7102	8.4757	7.3343	8.6784	6.4894	6.4364	9.7151	8.5333	8.8191	7.7414	8.0399	10.1261	7.0346	8.6419	9.0234	8.0037	6.9428	10.7024
GSM1607937	GSE65858	51.6112	M	STAGE IV	T1	N2/N3	HNSC_HPV-	WT	B	-3.94428	Low	8.4296	8.1883	6.9548	8.1072	8.6093	7.3126	8.4488	6.437	6.7949	9.7952	8.311	10.2666	8.9488	8.5706	10.2955	6.7307	8.5858	8.8614	8.1254	6.9064	11.0604
GSM1607938	GSE65858	56.2519	M	STAGE III	T2	N0/N1	HNSC_HPV-	Disruptive	B	1.33431	Low	8.9164	7.8923	6.9795	8.1163	8.9449	6.9556	8.505	6.4981	6.6999	10.1613	8.5937	9.8941	8.8607	8.2158	9.9092	6.8849	9.0722	9.1414	8.0069	7.1199	11.0471
GSM1607939	GSE65858	55.447	F	STAGE IV	T4	N0/N1	HNSC_HPV+	unknow	A	5.98415	Low	8.1692	7.5301	7.1412	7.9157	8.9598	6.837	8.5158	6.4207	6.7035	10.156	8.9193	8.7939	7.6206	8.3941	11.0372	6.672	8.9401	8.9245	7.8689	6.7952	11.6329
GSM1607940	GSE65858	53.6975	M	STAGE II	T2	N0/N1	HNSC_HPV-	unknow	B	-2.97897	Low	8.77	8.1275	6.7891	7.8991	8.1803	6.9027	8.1103	6.4704	7.0375	10.72	8.6456	9.1055	8.9579	8.6019	10.2906	7.2669	8.9	9.83	8.4332	7.6546	10.8957
GSM1607941	GSE65858	45.9822	M	STAGE IV	T2	N2/N3	HNSC_HPV+	WT	A	-5.15992	Low	8.2028	7.6432	6.9495	7.9929	9.0068	6.9458	8.6771	6.5988	7.006	10.5681	9.0286	8.7195	8.3725	7.9299	10.6151	7.1973	9.2709	9.3418	7.8673	7.3227	11.0291
GSM1607943	GSE65858	47.9507	M	STAGE IV	T4	N2/N3	HNSC_HPV-	WT	B	-5.24811	Low	8.9426	7.5769	6.7685	8.7329	8.8153	7.3133	8.3046	6.4824	7.0549	10.8786	8.9835	9.8142	9.8753	8.1891	10.2902	6.9405	8.9794	9.3679	8.2385	7.4035	10.3639
GSM1607944	GSE65858	43.2799	M	STAGE III	T1	N0/N1	HNSC_HPV-	Disruptive	C	-5.63182	Low	8.3915	7.7695	6.9249	8.0765	8.6412	7.0946	8.7263	6.5416	7.2011	10.7268	8.2723	9.2574	7.2796	8.5831	10.4283	7.1744	8.8212	9.2846	7.8304	7.3173	10.8878
GSM1607945	GSE65858	58.0315	M	STAGE IV	T4	N2/N3	HNSC_HPV-	Non-disruptive	C	-3.99533	Low	8.2921	7.7597	6.9278	8.0557	8.6429	7.0883	8.5314	6.4311	6.7963	9.915	8.7884	9.977	8.4751	8.3757	10.1333	6.9637	8.9715	9.0132	7.866	7.0505	10.5845
GSM1607946	GSE65858	64.0767	F	STAGE IV	T4	N2/N3	HNSC_HPV-	Non-disruptive	B	1.3002	Low	8.9172	7.9182	6.7635	7.962	8.6179	6.7182	8.6034	6.4339	6.7724	10.3777	8.1305	10.2721	8.954	7.9659	10.0289	6.7854	8.5888	9.0215	7.5988	6.8621	10.9402
GSM1607947	GSE65858	44.7173	M	STAGE IV	T4	N2/N3	HNSC_HPV-	WT	A	0.0445292	Low	8.5806	7.4681	6.7946	8.2817	8.7165	7.1959	8.7792	6.4881	6.8165	10.4712	8.7895	8.875	6.6968	7.9805	10.6823	7.1743	8.544	9.0187	7.9679	7.1068	11.1962
GSM1607948	GSE65858	44.8871	F	STAGE IV	T4	N0/N1	HNSC_HPV-	unknow	A	2.72167	Low	8.303	7.6309	6.797	7.9827	8.5648	7.0542	8.8409	6.4357	6.8733	10.5678	8.6694	8.4987	8.3287	8.2244	10.1526	7.0245	9.1407	9.0939	8.2795	7.375	11.1901
GSM1607949	GSE65858	51.4251	M	STAGE II	T2	N0/N1	HNSC_HPV-	Disruptive	C	0.446384	Low	8.2562	7.9155	7.0015	8.0895	8.5095	7.2363	8.5967	6.4653	6.8815	9.758	8.8235	9.8735	8.3679	8.4806	10.2276	6.8381	8.9147	8.8535	7.9722	7.0336	11.1171
GSM1607950	GSE65858	51.7974	M	STAGE II	T2	N0/N1	HNSC_HPV-	WT	A	-11.0539	Low	8.3597	8.22	6.7947	8.0432	8.1836	7.0005	8.4237	6.498	6.8185	10.2922	8.7978	8.2958	7.892	8.0342	10.2698	6.8445	9.2385	9.5505	7.9926	7.1658	11.2656
GSM1607951	GSE65858	74.4969	M	STAGE IV	T3	N2/N3	HNSC_HPV-	WT	B	9.8097	Low	7.7344	7.6791	7.0684	8.2138	8.8599	7.2141	8.7999	6.45	6.8195	10.3062	8.5051	10.7667	9.1723	8.402	10.8134	6.8573	8.8857	8.9613	7.7272	6.9184	10.4428
GSM1607953	GSE65858	61.399	M	STAGE II	T2	N0/N1	HNSC_HPV-	Disruptive	C	-3.31236	Low	8.2447	7.7389	6.8621	7.5816	8.7182	6.8698	8.7512	6.4636	6.533	9.9231	8.0904	10.0885	7.0269	7.8022	10.42	6.9309	8.9398	9.1982	8.2095	7.5541	10.8527

## Sheet: Table S3
Table S3. Clinical annotation and m6A modification pattern of the individual patient in TCGA-HNSCC cohort.
Tumor_Sample_Barcode	Cohort	Age	Gender	Neoplasm Disease Stage	Tumor Stage	Lymph Node Stage	Radiation Therapy	Subtype	geneCluster	m6Acluster	non-synonymous.TMB	synonymous.TMB	StromalScore	ImmuneScore	TumorPurity	m6Ascore	m6A_score_subgroup	Tumor Burden Mutation	Signature	CBLL1	KIAA1429	METTL14	METTL3	RBM15	RBM15B	WTAP	ZC3H13	ELAVL1	HNRNPA2B1	HNRNPC	IGF2BP2	IGF2BP3	LRPPRC	YTHDC1	YTHDC2	YTHDF1	YTHDF2	YTHDF3	FTO	ALKBH5
TCGA-CN-6016	TCGA-HNSCC	64	Male	STAGE IV	T4	N0/N1	Yes	HNSC_HPV-	A	A	72	43	1179.49	1325.82	0.563039	-11.1941	Low	1.86842	Signature_3	14.6194	19.6441	7.54787	8.77436	8.83608	44.0198	41.2593	21.3139	26.2851	195.186	116.569	56.409	5.56698	25.0106	30.1772	6.7069	75.2382	63.3358	43.2885	15.3402	118.75
TCGA-CN-6024	TCGA-HNSCC	66	Male	STAGE IV	T4	N2/N3	unknow	HNSC_HPV-	B	B	117	80	-408.962	-583.551	0.896364	3.92683	High	3.02632	Signature_2	27.0226	35.3984	9.49205	15.537	17.6606	47.6478	63.7398	19.6711	59.6432	318.025	244.406	34.4731	11.1469	68.2265	30.5798	5.65105	74.3033	82.3318	92.8272	11.3258	145.174
TCGA-BB-4224	TCGA-HNSCC	52	Male	STAGE IV	T2	N2/N3	Yes	HNSC_HPV-	A	C	63	35	-1377.71	121.303	0.91286	10.7571	High	1.63158	Signature_1	17.3969	28.7899	15.2326	31.8672	20.0309	27.8289	94.1702	15.3296	44.3783	535.776	278.113	31.8329	1.00705	38.825	43.8597	11.2117	39.8398	97.3093	96.4158	5.16298	90.1348
TCGA-CV-A468	TCGA-HNSCC	42	Male	STAGE IV	T4	N2/N3	Yes	HNSC_HPV-	A	A	47	21	760.235	2030.27	0.527958	-9.56434	Low	1.23684	Signature_1	12.7728	14.1336	8.3747	15.5629	10.1462	33.611	60.3736	12.4625	32.5546	271.3	155.243	11.4677	0.402544	34.9573	30.7217	10.6861	61.5876	68.2775	26.1381	7.00636	80.3674
TCGA-CV-6962	TCGA-HNSCC	65	Male	STAGE IV	T4	unknow	Yes	HNSC_HPV-	B	C	127	45	-1215.05	-638.401	0.945092	26.7913	High	3.23684	Signature_2	34.8314	27.668	7.20779	24.8745	12.2167	50.6795	84.192	21.4274	68.7848	398.796	278.394	113.096	20.1706	139.189	30.6918	8.55278	153.785	76.0792	53.3783	11.4711	258.519
TCGA-BA-A4IH	TCGA-HNSCC	57	Male	STAGE IV	T2	N0/N1	Yes	HNSC_HPV+	B	C	38	12	-345.58	612.308	0.799617	16.964	High	1	Signature_2	17.716	32.8785	17.9872	15.7951	15.3801	62.7865	88.5477	17.8956	59.6021	522.407	217.405	116.748	14.2554	64.7251	54.123	20.5106	78.7006	101.976	58.1751	9.08198	56.0009
TCGA-CV-7099	TCGA-HNSCC	85	Female	STAGE II	T2	unknow	No	HNSC_HPV-	A	B	210	99	-617.793	1260.4	0.765284	-2.24082	Low	5.47368	Signature_1	14.353	21.278	9.23425	10.0731	12.5552	41.7385	52.6049	15.5432	41.8117	370	224.28	32.6317	0.772675	56.2524	32.3558	14.5468	83.9888	90.4623	34.0759	12.8881	100.282
TCGA-MZ-A6I9	TCGA-HNSCC	68	Male	unknow	unknow	unknow	No	HNSC_HPV+	A	B	20	12	-1203.96	336.067	0.888105	-1.85634	Low	0.526316	Signature_3	9.96541	11.6145	7.68321	18.8148	10.1488	37.3801	53.1357	8.3156	45.9144	296.814	148.447	41.8225	1.33101	49.6206	28.7882	8.06749	55.6315	81.0683	28.2173	4.62513	72.8853
TCGA-CV-A45U	TCGA-HNSCC	59	Male	STAGE IV	T4	N2/N3	Yes	HNSC_HPV-	B	C	128	71	-966.236	307.469	0.873579	21.7126	High	3.34211	Signature_1	28.8064	24.0434	10.5389	23.2098	13.3575	39.8476	60.7335	23.977	55.0504	629.372	174.219	113.482	14.6301	57.522	45.032	17.8922	154.604	79.1901	44.9048	18.6145	166.063
TCGA-CV-7261	TCGA-HNSCC	57	Male	STAGE IV	T4	N0/N1	Yes	HNSC_HPV-	B	B	72	34	63.449	374.819	0.784244	8.31124	High	1.84211	Signature_3	26.5537	18.9995	7.38259	21.3742	10.4361	46.0088	74.0178	27.7785	66.8486	305.43	296.836	171.853	37.2161	93.3777	43.7478	7.88352	145.768	62.1285	45.6571	13.5943	140.751
TCGA-CN-A63W	TCGA-HNSCC	48	Female	STAGE IV	T4	N2/N3	Yes	HNSC_HPV-	C	B	314	164	-1030.23	195.194	0.885878	3.47435	High	7.97368	Signature_2	15.9518	21.1562	8.73527	31.1789	10.0968	26.8529	90.535	11.5798	44.4895	405.029	234.2	69.7077	7.76605	39.3107	40.2918	8.4593	133.012	79.0892	48.5913	7.04106	146.857
TCGA-H7-7774	TCGA-HNSCC	75	Female	STAGE IV	T4	N0/N1	Yes	HNSC_HPV-	A	A	98	36	-918.29	946.917	0.820112	-20.8832	Low	2.57895	Signature_3	9.48324	10.2412	6.11988	4.44436	3.87787	29.3442	24.5743	11.8833	22.533	141.453	102.049	12.7807	8.11858	31.59	19.8575	10.5342	48.3503	47.046	22.2291	5.25256	44.9117
TCGA-CV-7435	TCGA-HNSCC	57	Female	STAGE IV	T3	N2/N3	Yes	HNSC_HPV-	C	B	64	26	1130.57	1098.07	0.596129	2.1378	Low	1.68421	Signature_3	22.133	16.4441	10.265	5.9448	11.9763	46.5966	94.1472	28.0463	59.1298	386.611	208.56	122.379	21.9849	71.4674	29.4513	25.9551	72.4051	98.0672	38.4394	31.4245	97.3264
TCGA-CN-6020	TCGA-HNSCC	58	Male	STAGE III	T2	N0/N1	Yes	HNSC_HPV-	A	B	78	41	346.72	955.585	0.699463	-4.80089	Low	2.05263	Signature_2	14.1675	22.6663	8.36656	9.68765	12.2268	36.7435	51.4881	22.7308	34.8312	313.526	165.491	38.921	0.139462	64.1614	40.4573	10.5525	70.193	80.4732	50.1151	20.1217	92.7281
TCGA-CN-4735	TCGA-HNSCC	52	Male	STAGE IV	T3	N2/N3	Yes	HNSC_HPV-	B	C	110	61	7.22054	1618.5	0.664759	17.3512	High	2.84211	Signature_1	62.4674	23.2693	11.5255	13.0103	28.1296	35.3969	117.383	27.0213	41.4547	441.525	212.299	116.725	25.5583	62.456	29.6663	11.8184	79.1196	90.9049	62.8205	10.9032	95.3111
TCGA-P3-A6T3	TCGA-HNSCC	49	Male	STAGE IV	T3	N2/N3	Yes	HNSC_HPV-	C	C	75	37	-907.817	-108.694	0.89792	-4.11252	Low	1.97368	Signature_1	8.57298	24.9188	7.31915	20.8851	10.2192	34.0931	55.195	28.7977	39.9479	480.768	231.459	59.9612	4.40636	34.4467	31.0472	5.88085	65.7823	62.2728	38.4675	7.28813	140.269
TCGA-BA-A6DI	TCGA-HNSCC	62	Male	unknow	unknow	unknow	Yes	HNSC_HPV-	A	B	72	26	-1154.4	125.14	0.898742	-2.814	Low	1.86842	Signature_2	15.9037	20.0616	8.53594	20.7972	5.74676	28.2881	45.5857	18.9911	33.7526	423.257	169.421	54.3508	5.49943	36.7831	50.7196	13.1202	61.4111	70.7591	49.1793	8.53369	78.4876
TCGA-KU-A6H8	TCGA-HNSCC	41	Male	STAGE IV	T2	N2/N3	Yes	HNSC_HPV-	A	B	15	6	-16.2357	787.328	0.753008	-5.01877	Low	0.394737	Signature_3	13.9067	12.4549	9.57501	17.1998	9.43395	29.1759	51.1985	17.5315	32.3214	360.947	135.352	2.62392	0.0179115	58.2211	34.0681	8.89355	78.6469	59.9666	29.7815	9.80114	149.673
TCGA-CQ-A4CB	TCGA-HNSCC	59	Male	STAGE III	T1	N0/N1	No	HNSC_HPV-	C	C	69	19	462.417	997.474	0.682746	12.0878	High	1.76316	Signature_3	17.0828	33.4507	13.5484	20.6993	17.2333	35.4715	83.252	16.9374	53.1901	478.311	274.133	244.627	4.72312	65.0855	49.1666	11.7003	100.153	99.9456	57.5622	13.1256	129.514
TCGA-CV-A45Y	TCGA-HNSCC	61	Male	STAGE IV	T4	N0/N1	Yes	HNSC_HPV-	A	A	25	8	626.239	1746.97	0.578957	-5.46274	Low	0.657895	Signature_2	10.9338	18.5791	7.60412	12.7126	6.43913	29.1379	47.1895	11.0668	37.3613	240.201	129.748	11.6655	0.442689	30.3076	31.1975	6.8355	68.4834	64.7521	33.2895	10.6162	111.425
TCGA-QK-A64Z	TCGA-HNSCC	79	Female	STAGE IV	T4	unknow	No	HNSC_HPV-	C	C	57	33	-562.945	389.606	0.836713	9.51431	High	1.47368	Signature_1	19.6264	33.3095	12.9314	20.7052	9.24849	29.8234	66.744	30.7177	45.0626	423.106	237.372	26.9383	0.86949	56.5632	47.2321	14.4427	119.387	104.896	70.2331	11.2574	72.4839
TCGA-CR-7368	TCGA-HNSCC	54	Male	STAGE IV	T4	N0/N1	Yes	HNSC_HPV+	A	B	136	66	-546.485	962.248	0.786289	-3.90202	Low	3.5	Signature_1	21.3273	24.6413	14.5241	10.7553	24.5174	39.6045	69.287	38.846	55.4172	397.287	226.451	4.29031	3.65795	51.4737	57.6106	9.98389	86.0682	149.326	57.1081	9.55703	103.227
TCGA-D6-A6EQ	TCGA-HNSCC	57	Male	STAGE IV	T4	N0/N1	Yes	HNSC_HPV-	C	A	66	36	89.0835	1352.58	0.684699	-16.0048	Low	1.73684	Signature_3	7.22035	12.9086	3.72872	5.50987	5.53912	19.9097	46.914	5.75214	24.592	166.527	106.175	45.4267	0.206476	26.0284	12.905	3.0935	61.5193	44.9734	21.1231	5.2486	65.7313
TCGA-CR-7389	TCGA-HNSCC	55	Male	unknow	unknow	unknow	Yes	HNSC_HPV-	A	A	62	23	378.679	941.814	0.697553	-10.3854	Low	1.63158	Signature_3	18.8781	25.4353	10.1477	9.62679	9.61046	45.21	34.5349	26.1803	34.4522	164.163	93.6556	5.0782	1.57879	36.141	25.9086	11.2061	59.856	84.7946	61.9746	14.0417	97.9219
TCGA-CV-7427	TCGA-HNSCC	73	Female	STAGE II	T2	unknow	No	HNSC_HPV-	A	A	322	158	-377.236	1770.15	0.689896	-7.55238	Low	8.42105	Signature_1	15.549	31.246	11.0165	10.3377	10.5837	45.0195	49.0038	27.673	32.6613	245.763	175.638	67.7193	15.2927	48.7391	35.2559	15.0878	67.7001	86.8023	56.5871	7.68415	66.7744
TCGA-P3-A5QE	TCGA-HNSCC	49	Male	STAGE III	T2	N0/N1	Yes	HNSC_HPV+	A	C	31	14	-1300.94	1783.48	0.780195	9.30968	High	0.815789	Signature_3	15.1811	34.9552	21.8394	36.5846	18.4029	65.1392	98.3088	26.823	59.5523	674.573	305.959	2.76234	34.5996	47.4118	75.6933	31.6806	66.3075	90.6327	69.6758	8.37527	122.867
TCGA-P3-A6T0	TCGA-HNSCC	47	Female	STAGE IV	T4	N0/N1	Yes	HNSC_HPV-	A	B	69	39	-806.901	-197.629	0.897145	5.05145	High	1.81579	Signature_3	18.7403	27.3226	11.6424	18.1496	10.663	64.6205	50.7418	30.7382	51.4985	374.828	185.637	41.3351	0.660468	56.0938	32.7342	13.0716	128.147	107.498	46.8946	16.0304	120.449
TCGA-CR-6478	TCGA-HNSCC	66	Female	unknow	unknow	unknow	Yes	HNSC_HPV-	B	C	66	46	360.905	2337.69	0.539368	3.94197	High	1.73684	Signature_1	35.1914	30.6347	11.1119	14.96	12.2981	37.3137	67.4398	20.6191	47.9178	431.336	224.744	102.71	12.9924	59.3072	31.7681	9.43984	63.2578	92.4822	52.4893	19.8317	144.337
TCGA-CQ-A4C6	TCGA-HNSCC	63	Male	STAGE II	T2	N0/N1	No	HNSC_HPV-	B	B	87	31	-164.999	1002.14	0.746594	-4.30868	Low	2.18421	Signature_1	14.5411	32.4319	9.79054	29.4714	9.75021	25.7524	50.717	18.9812	31.0494	324.966	228.877	66.6672	0.300138	39.4033	36.3991	9.31712	107.933	68.8596	63.0329	9.61717	102.259
TCGA-P3-A5QA	TCGA-HNSCC	41	Male	STAGE I	T1	unknow	Yes	HNSC_HPV-	C	C	52	17	-187.246	57.5116	0.833191	11.2462	High	1.36842	Signature_3	15.7595	33.058	10.9094	23.9118	12.0621	40.8767	53.6798	23.7771	51.218	521.342	215.906	86.6279	10.8602	53.2448	38.9293	11.2624	145.194	72.794	60.9735	12.9399	120.044
TCGA-D6-A6EK	TCGA-HNSCC	67	Male	STAGE III	T2	N0/N1	Yes	HNSC_HPV-	A	A	138	60	-440.62	1775.44	0.696044	-28.405	Low	3.57895	Signature_2	3.52401	5.30376	2.48878	4.0084	2.47692	11.7982	23.9682	3.21049	12.1825	108.025	69.4553	8.99963	0	18.9571	9.20236	1.81101	19.2729	26.2278	8.83551	1.02495	25.9129
TCGA-CQ-6218	TCGA-HNSCC	52	Female	STAGE IV	T3	N2/N3	Yes	HNSC_HPV-	A	A	92	65	-28.6312	964.922	0.736832	-15.8371	Low	2.34211	Signature_3	9.94262	20.271	6.52907	8.06366	6.69548	17.2728	36.1025	17.0885	23.6718	189.49	142.867	23.0465	3.95723	25.4281	20.6827	7.05378	51.272	62.9224	23.2656	8.85083	54.2743
TCGA-CR-6488	TCGA-HNSCC	68	Female	STAGE II	T2	N0/N1	No	HNSC_HPV-	A	B	19	11	625.464	1497.69	0.608489	-0.411497	Low	0.473684	Signature_2	16.3142	22.1534	7.97271	25.7525	11.2548	38.9585	41.5334	36.1643	50.0787	273.923	171.035	75.0727	0.207146	51.4478	30.5479	9.23504	89.0256	67.0156	60.2704	16.7712	128.721
TCGA-CN-5370	TCGA-HNSCC	78	Male	STAGE III	T3	N0/N1	unknow	HNSC_HPV-	C	B	70	29	1276.51	1939.98	0.473856	2.3928	Low	1.78947	Signature_3	19.6403	36.3302	13.8636	17.1645	13.57	30.6464	70.9815	40.1501	33.8583	395.372	228.713	70.6276	14.4268	70.3994	38.3834	11.9789	77.4806	92.3008	72.4842	15.0516	139.898
TCGA-IQ-A61J	TCGA-HNSCC	54	Male	STAGE IV	T2	N2/N3	Yes	HNSC_HPV-	A	B	25	15	225.596	1009.71	0.706457	-8.02961	Low	0.631579	Signature_3	12.5733	14.9418	6.86467	21.3289	7.72014	28.9242	44.4846	26.9002	31.5558	307.069	140.768	44.8611	0.326384	32.089	37.4187	12.6884	64.6717	67.4198	59.1513	10.6054	71.4428
TCGA-CQ-5325	TCGA-HNSCC	65	Male	STAGE I	T1	N0/N1	No	HNSC_HPV-	A	A	23	9	843.118	2431.86	0.46628	-14.1666	Low	0.605263	Signature_2	12.3889	20.1721	7.38139	6.96573	9.8385	21.4085	39.4679	14.2368	30.9321	189.011	162.065	24.5898	1.11654	31.4405	19.9426	7.07138	48.6597	52.1193	49.8504	7.65032	88.2116
TCGA-CR-6480	TCGA-HNSCC	53	Male	unknow	unknow	unknow	unknow	HNSC_HPV+	C	C	71	51	-1362.5	616.159	0.879763	1.5162	Low	1.86842	Signature_1	24.4831	25.2825	14.4309	11.8613	19.662	39.529	55.2543	34.8252	59.5001	441.133	192.161	0.63916	7.97232	20.5648	49.6743	18.3835	79.5617	116.242	79.9942	14.9668	107.338
TCGA-CQ-5332	TCGA-HNSCC	87	Male	STAGE III	T3	N0/N1	unknow	HNSC_HPV-	B	B	110	46	141.058	150.845	0.797392	9.51608	High	2.89474	Signature_3	17.3799	20.3859	7.72049	8.75982	12.679	30.3116	69.6777	21.0216	54.3777	282.521	220.665	104.611	23.6715	169.038	29.6563	7.53017	68.9932	63.5131	39.5504	16.3116	145.217
TCGA-CV-6959	TCGA-HNSCC	48	Male	STAGE III	T3	N0/N1	No	HNSC_HPV-	C	B	46	20	-37.7225	1088.28	0.725389	-3.75996	Low	1.21053	Signature_3	16.3067	26.8379	9.75074	9.3626	11.9431	39.1732	69.0466	31.7704	42.4204	368.651	157.937	171.839	4.46336	46.8576	37.5696	8.59595	84.287	68.9458	53.5878	13.8251	139.827
TCGA-KU-A6H7	TCGA-HNSCC	55	Female	STAGE IV	T2	N2/N3	Yes	HNSC_HPV+	C	B	91	48	-723.862	1767.97	0.726041	-4.02489	Low	2.28947	Signature_1	14.168	14.9759	12.1141	19.2098	12.9513	26.1126	62.2361	8.5064	52.8962	408.489	184.226	25.3625	1.96298	38.3449	38.6591	9.9783	38.3555	76.9474	27.9868	4.6211	91.8438
TCGA-H7-8501	TCGA-HNSCC	54	Male	STAGE IV	T4	N0/N1	Yes	HNSC_HPV-	B	B	121	46	296.575	2292.76	0.552803	5.56436	High	3.10526	Signature_1	13.4001	27.5853	7.6085	17.3228	10.5443	28.2351	86.1492	11.1751	32.5221	278.917	269.69	86.9374	8.53144	58.2441	24.2518	11.266	77.6767	72.813	58.5628	7.51468	55.3791
TCGA-CV-6939	TCGA-HNSCC	60	Male	STAGE IV	T4	N2/N3	unknow	HNSC_HPV+	A	C	26	11	-113.183	1311.86	0.710253	14.5449	High	0.657895	Signature_2	29.5199	27.8305	20.8102	12.3277	24.4099	55.382	106.105	30.9737	70.8062	573.69	206.928	15.4459	9.1452	80.7395	63.8167	24.8753	88.9943	119.006	49.5783	21.3663	135.425
TCGA-CV-7425	TCGA-HNSCC	77	Female	STAGE III	T3	unknow	unknow	HNSC_HPV-	A	A	76	42	-391.216	1032.39	0.765419	-7.91727	Low	1.97368	Signature_3	14.6298	17.2594	9.15336	11.5153	9.57256	42.1671	42.0143	21.9557	27.8489	227.386	124.787	38.7622	10.7362	47.2262	26.2924	13.5223	57.1682	84.1211	37.3628	5.67042	69.6986
TCGA-CQ-A4C9	TCGA-HNSCC	56	Male	STAGE III	T2	N0/N1	Yes	HNSC_HPV-	A	B	54	29	-195.449	279.121	0.815462	3.06706	Low	1.39474	Signature_3	20.818	23.2766	8.74983	17.4149	8.50008	43.717	63.473	18.2917	44.4207	337.762	190.291	63.4893	21.0759	103.278	37.826	6.66446	94.2398	48.9575	41.8121	5.18907	81.0402
TCGA-CV-7089	TCGA-HNSCC	74	Male	STAGE IV	T4	N2/N3	unknow	HNSC_HPV-	A	B	97	50	-895.346	691.969	0.83912	-9.59109	Low	2.52632	Signature_1	13.9512	18.0187	7.53077	10.8229	9.73025	36.5286	44.8277	14.3258	38.8764	285.285	171.209	69.638	3.66944	36.2772	37.1506	10.6613	64.2756	73.6045	29.9733	10.0958	90.1143
TCGA-CN-5355	TCGA-HNSCC	64	Male	STAGE IV	T4	N0/N1	No	HNSC_HPV-	A	B	80	37	378.285	459.21	0.746559	-1.16019	Low	2.07895	Signature_2	18.2478	33.7499	9.20687	17.4469	12.1592	37.0637	73.844	30.9447	47.0498	283.837	207.331	82.2241	9.93875	92.3725	35.2948	15.3865	79.7188	63.7074	54.625	19.2585	115.17
TCGA-CN-6995	TCGA-HNSCC	78	Male	STAGE IV	T4	N0/N1	No	HNSC_HPV-	B	C	181	75	-367.31	1554.91	0.711397	3.86937	High	4.57895	Signature_2	20.7685	36.4635	9.17389	8.98974	12.0352	24.7838	72.1128	19.9476	33.767	453.863	194.225	212.352	1.66548	70.7525	29.189	6.39821	69.3996	72.4855	55.0191	12.7369	172.89
TCGA-CQ-A4CG	TCGA-HNSCC	78	Female	STAGE III	T3	N0/N1	No	HNSC_HPV-	C	C	65	34	-405.229	-43.4182	0.858155	11.8776	High	1.68421	Signature_3	16.2721	39.8024	11.2339	39.3212	14.6321	52.9154	87.759	30.323	55.0647	450.388	248.596	94.1187	8.32137	76.1018	43.6164	15.2677	115.426	83.5371	75.9951	17.7458	119.755
TCGA-CQ-A4CD	TCGA-HNSCC	69	Male	STAGE IV	T4	N0/N1	Yes	HNSC_HPV-	A	C	127	42	-522.971	1098.81	0.771556	-1.46233	Low	3.23684	Signature_1	13.5686	21.1815	9.12833	22.2757	16.6656	31.58	31.8972	7.92621	46.8554	443.919	214.19	44.959	0.521277	48.0148	37.4271	7.37642	79.3651	79.5808	13.2262	8.51079	118.994
TCGA-CV-6003	TCGA-HNSCC	50	Female	STAGE III	T2	N0/N1	No	HNSC_HPV-	B	B	83	24	-1053.71	124	0.892239	7.0301	High	2.15789	Signature_3	11.2855	19.8166	6.17288	32.8188	8.58199	34.1149	57.6454	18.9774	49.2045	384.478	167.527	99.8123	1.46694	42.9443	23.0487	4.85448	54.0047	56.0791	26.4097	17.3453	157.304
TCGA-IQ-A61G	TCGA-HNSCC	57	Male	STAGE IV	T4	N2/N3	Yes	HNSC_HPV-	B	C	103	46	-1626.04	104.859	0.928034	10.1206	High	2.63158	Signature_2	14.3531	19.148	8.85505	9.78144	15.7771	32.9213	69.3728	17.4438	39.9314	581.285	280.554	75.5338	1.97971	75.2745	41.7772	7.68596	80.2641	67.0607	25.7963	6.67698	123.38
TCGA-CN-4736	TCGA-HNSCC	70	Female	unknow	T1	unknow	No	HNSC_HPV-	A	B	64	21	764.122	1897	0.543992	-0.782392	Low	1.65789	Signature_3	18.159	22.0399	12.6198	12.6112	13.3471	30.2152	59.4032	21.5417	28.8346	266.268	161.694	41.9133	3.25057	38.6051	32.0049	9.88622	81.5682	84.9066	61.007	16.091	133.266
TCGA-CR-7398	TCGA-HNSCC	53	Female	STAGE II	T2	N0/N1	No	HNSC_HPV-	B	C	284	154	-1.92278	393.91	0.788441	15.5137	High	7.34211	Signature_2	20.5349	32.2888	10.8901	18.2238	20.996	52.5307	73.8798	59.7933	96.503	543.517	221.234	128.427	47.5244	178.403	44.2092	13.2505	117.303	129.13	69.7883	10.1971	91.8503
TCGA-F7-A623	TCGA-HNSCC	70	Male	STAGE IV	T1	N2/N3	Yes	HNSC_HPV-	A	B	110	71	-862.776	489.578	0.852417	3.34677	Low	2.84211	Signature_3	27.7221	17.9887	10.5897	12.3716	7.95543	26.5303	54.9118	23.5744	35.5188	370.108	182.524	23.6983	0.0591886	58.795	51.1581	17.0057	99.0989	98.4762	133.796	14.5904	52.4086
TCGA-CV-7104	TCGA-HNSCC	61	Female	STAGE IV	T2	N2/N3	No	HNSC_HPV-	C	B	77	42	275.235	1255.22	0.675141	-6.4074	Low	1.94737	Signature_3	18.2294	41.2031	7.31465	8.72145	11.454	24.741	52.9955	23.9571	27.8163	266.509	156.383	66.8141	5.63657	46.4639	27.6997	9.77893	80.6948	88.1357	86.2354	11.8617	128.323
TCGA-CR-7394	TCGA-HNSCC	70	Male	STAGE IV	T4	N0/N1	Yes	HNSC_HPV-	A	A	52	26	802.016	2299.87	0.488603	-16.6295	Low	1.31579	Signature_3	14.0209	17.2897	8.41567	8.20282	9.82555	39.1083	34.5408	24.9888	27.7187	179.724	119.546	34.7603	0.745138	32.0151	24.7322	12.3132	48.2333	67.1279	43.7153	10.6083	70.6342
TCGA-BA-5555	TCGA-HNSCC	54	Male	STAGE IV	T3	N2/N3	No	HNSC_HPV-	B	B	117	39	-596.694	582.241	0.823714	3.64576	High	3.05263	Signature_2	17.1476	27.1957	9.14209	24.7675	15.9763	46.9835	43.9285	24.6945	54.0398	306.241	181.805	83.153	15.8165	117.489	28.7996	8.62649	96.2263	113.323	57.7823	12.3088	139.618
TCGA-CV-7183	TCGA-HNSCC	53	Male	STAGE II	T2	N0/N1	No	HNSC_HPV-	A	A	49	23	-457.415	-200.68	0.873531	-22.309	Low	1.28947	Signature_3	8.00817	11.6956	4.66062	6.0799	3.20441	28.1633	19.4787	12.4671	22.236	166.473	94.51	27.3022	0.699777	23.6245	14.0211	7.44531	35.9939	43.603	21.1223	6.43557	56.2617
TCGA-QK-A6VB	TCGA-HNSCC	66	Male	STAGE IV	T4	N0/N1	Yes	HNSC_HPV-	B	C	376	177	-1000.49	-342.367	0.917967	19.3854	High	9.71053	Signature_3	18.8328	36.2682	11.4059	31.5942	20.3139	52.6353	77.4651	33.2498	78.3606	629.643	283.195	34.3006	22.753	84.2427	48.1678	11.0622	154.273	113.506	68.5288	18.2375	137.943
TCGA-CV-A464	TCGA-HNSCC	48	Male	STAGE III	T3	N0/N1	No	HNSC_HPV-	C	B	12	14	536.638	834.974	0.692156	0.553531	Low	0.289474	Signature_2	14.4018	32.5141	12.4175	22.9947	8.28543	34.1729	51.9102	14.851	42.6685	309.795	175.797	5.71572	0.919182	48.4832	35.9912	8.88154	98.7687	81.8206	42.7242	14.8902	135.258
TCGA-CQ-5334	TCGA-HNSCC	87	Male	STAGE IV	T3	N2/N3	No	HNSC_HPV-	C	B	134	52	714.677	1787.07	0.563471	-2.84206	Low	3.5	Signature_1	18.2513	38.2464	11.0203	17.2145	21.4718	55.5265	64.5151	33.2899	44.1284	387.517	234.776	78.4135	2.13279	57.0221	31.9121	10.9857	63.0584	105.56	54.4954	10.9154	84.7588
TCGA-BB-4228	TCGA-HNSCC	50	Male	STAGE III	T3	unknow	Yes	HNSC_HPV+	A	B	34	17	-258.442	696.441	0.784268	2.41017	Low	0.894737	Signature_3	21.1163	56.1181	14.5843	28.5284	25.3128	44.0298	84.8518	15.3367	48.7803	297.457	273.011	2.04539	1.20249	72.0724	38.7001	10.472	55.4742	95.3328	109.389	8.02783	114.615
TCGA-QK-A652	TCGA-HNSCC	60	Male	STAGE III	T1	N0/N1	Yes	HNSC_HPV-	A	B	33	13	-171.104	1161.55	0.731434	-4.66005	Low	0.868421	Signature_3	15.0607	21.341	11.6151	19.639	5.57577	29.7035	54.9099	20.8316	27.5725	341.358	148.745	30.2573	1.1505	35.1089	38.3515	6.317	108.711	82.3883	42.0639	6.66434	91.9841
TCGA-CV-A6JO	TCGA-HNSCC	69	Male	STAGE IV	T3	N2/N3	Yes	HNSC_HPV-	A	B	42	16	-499.459	1412.41	0.739144	-8.33615	Low	1.10526	Signature_3	9.22163	17.3409	7.99188	17.5863	8.48468	39.4741	33.7981	15.9809	28.878	367.658	166.024	59.4218	0.785275	34.8322	24.8387	11.7957	57.0346	87.2299	37.0747	7.28394	61.6942
TCGA-CV-A45P	TCGA-HNSCC	82	Female	STAGE I	T1	N0/N1	Yes	HNSC_HPV-	A	A	107	59	-1051.34	190.438	0.887633	-17.005	Low	2.73684	Signature_1	9.42646	15.5078	6.83409	12.5004	5.67685	31.7156	28.2325	12.6333	24.555	184.032	111.344	33.5706	7.73947	37.678	29.0193	10.7116	55.8076	53.1047	31.5188	5.64175	53.0759
TCGA-CV-6937	TCGA-HNSCC	71	Male	STAGE II	T2	N0/N1	unknow	HNSC_HPV-	B	B	85	35	-356.671	343.466	0.82361	5.12931	High	2.21053	Signature_3	10.0942	36.159	10.1616	14.5606	7.72086	29.8091	40.2427	22.9913	36.4098	299.409	138.359	52.5069	0.035012	58.5695	33.0814	12.159	91.716	61.0027	44.8374	20.9229	122.464
TCGA-TN-A7HJ	TCGA-HNSCC	51	Male	STAGE IV	T4	N2/N3	Yes	HNSC_HPV-	A	B	50	28	-1074.66	258.455	0.884592	-4.67733	Low	1.31579	Signature_1	9.26071	16.0237	8.68108	14.3571	8.57663	32.009	38.1105	23.2836	32.4782	411.243	147.59	42.9866	3.59368	38.777	35.2311	11.9375	68.6318	58.4814	30.6158	4.93388	66.0205
TCGA-P3-A6SW	TCGA-HNSCC	50	Male	STAGE IV	T3	N2/N3	Yes	HNSC_HPV+	A	B	39	16	-457.869	1391.94	0.737052	-4.93497	Low	1.02632	Signature_3	13.1897	11.5081	9.8775	21.2629	12.788	44.0044	42.2185	12.3501	42.0827	429.624	204.919	17.974	1.96016	40.1648	54.4971	6.04305	97.0984	75.2474	22.8848	4.63052	69.6543
TCGA-CN-6018	TCGA-HNSCC	85	Female	STAGE IV	T4	N2/N3	No	HNSC_HPV-	B	B	66	38	588.235	1502.97	0.612204	8.42828	High	1.73684	Signature_3	10.5693	29.1435	11.4717	23.9486	11.8706	45.0347	57.2423	28.7034	40.735	281.562	177.451	92.0952	10.3319	64.1614	25.749	11.564	78.783	60.9627	43.1756	22.2486	187.182
TCGA-BA-4076	TCGA-HNSCC	39	Male	unknow	unknow	unknow	Yes	HNSC_HPV-	A	A	283	122	-1144.23	-47.9431	0.90897	5.3177	High	7.18421	Signature_2	6.88089	9.99748	9.95576	18.1846	12.7829	21.9263	59.4283	15.1511	32.7602	213.309	267.679	86.583	18.6196	47.3929	33.0783	6.89407	65.8301	84.681	23.5686	7.3344	104.489
TCGA-UF-A7JA	TCGA-HNSCC	66	Female	STAGE IV	T4	N0/N1	Yes	HNSC_HPV-	C	C	94	53	-421.088	-69.106	0.86127	14.2154	High	2.47368	Signature_3	18.393	38.0089	13.6924	23.3403	12.1728	50.5949	75.3507	28.5993	47.8731	516.545	187.489	69.763	8.7344	50.4951	40.8236	11.4842	103.076	86.028	65.7373	18.9498	96.697
TCGA-P3-A6T5	TCGA-HNSCC	79	Female	STAGE IV	T4	N0/N1	No	HNSC_HPV-	A	B	135	75	-233.094	634.473	0.787592	-11.6122	Low	3.44737	Signature_3	9.2883	16.6288	6.85543	14.1561	7.57761	25.1355	44.8881	17.2473	30.2641	319.945	151.33	9.85664	0.0809162	24.7941	29.3654	4.27093	49.7174	110.989	25.0306	6.52874	91.6687
TCGA-CR-7369	TCGA-HNSCC	59	Male	STAGE IV	T4	N2/N3	No	HNSC_HPV+	A	B	58	25	-175.979	658.754	0.780174	4.29629	High	1.5	Signature_2	22.947	38.234	15.4114	12.2553	18.42	41.0832	87.5897	45.8852	56.2643	389.703	224.91	55.4153	27.3522	58.3913	56.1267	10.6736	102.664	137.38	88.8108	16.5921	95.8549
TCGA-CV-5970	TCGA-HNSCC	59	Male	STAGE IV	T4	N2/N3	unknow	HNSC_HPV+	A	A	125	67	133.694	690.994	0.747808	-8.57497	Low	3.26316	Signature_3	13.7762	22.3679	7.52709	12.9254	9.62643	31.5255	51.5646	22.2702	24.4798	237.757	138.125	36.1234	0.0991622	34.3698	23.1155	8.9474	60.0656	81.459	33.7423	11.0468	51.9786
TCGA-CV-7103	TCGA-HNSCC	49	Male	STAGE IV	T2	N2/N3	unknow	HNSC_HPV-	B	B	31	16	760.647	79.1222	0.746337	8.82856	High	0.815789	Signature_3	21.5329	24.6137	7.13011	15.5356	8.61074	53.6526	56.194	25.0811	73.8109	269.546	166.909	163.185	16.8364	53.4209	32.6731	6.11774	98.4728	102.01	48.5217	19.2473	207.623
TCGA-UF-A718	TCGA-HNSCC	62	Male	STAGE IV	T4	N0/N1	unknow	HNSC_HPV-	C	B	49	18	-26.2266	807.281	0.752045	-8.076	Low	1.21053	Signature_2	12.0482	30.9532	8.36294	12.8596	6.93371	24.9052	51.6322	12.7258	50.0999	278.09	191.463	21.1362	4.91854	29.4159	38.4936	7.93549	68.6313	93.3773	55.6349	11.9015	106.338
TCGA-D6-8569	TCGA-HNSCC	52	Male	STAGE II	T2	N0/N1	No	HNSC_HPV-	C	B	104	49	-384.81	745.437	0.791264	9.85039	High	2.60526	Signature_2	26.2267	28.8371	11.3588	17.3072	12.5405	39.8922	57.3498	35.8082	49.2678	423.607	167.741	141.989	2.86501	63.2883	43.6855	17.3464	120.835	99.9135	55.0285	13.8677	65.8244
TCGA-CV-6938	TCGA-HNSCC	87	Male	STAGE II	T2	unknow	unknow	HNSC_HPV-	C	B	76	26	-180.106	1935.75	0.650393	-1.4606	Low	1.94737	Signature_3	19.0802	20.1837	12.7408	14.3231	10.7557	45.4479	47.8157	26.571	42.5433	367.421	235.575	78.0901	0.2748	55.0358	31.3433	14.7968	90.8254	103.147	48.2681	9.33138	92.9035
TCGA-D6-A6ES	TCGA-HNSCC	50	Male	STAGE IV	T4	N0/N1	Yes	HNSC_HPV-	A	A	159	77	-860.947	920.21	0.817531	-26.6058	Low	4.10526	Signature_1	1.36145	5.12571	1.95437	1.76184	4.13437	5.60248	34.478	5.12928	13.4833	52.6876	82.7108	8.04502	0.00613117	17.2213	6.01077	0.93114	31.7742	40.0665	10.8632	0.713648	17.1597
TCGA-CR-7392	TCGA-HNSCC	67	Female	STAGE IV	T3	N2/N3	Yes	HNSC_HPV-	A	A	5	1	1000.71	1894.98	0.514784	-7.49331	Low	0.131579	Signature_3	16.5086	30.4396	10.3346	11.8435	11.2776	34.2297	41.0385	27.1879	34.454	232.451	147.38	55.702	13.8681	46.98	24.5507	8.59027	67.6867	79.5127	68.0157	15.8652	107.108
TCGA-CV-7418	TCGA-HNSCC	62	Male	STAGE IV	T4	N2/N3	Yes	HNSC_HPV-	B	C	131	49	-977.23	610.288	0.851936	21.936	High	3.34211	Signature_2	25.2177	20.155	6.15337	22.2512	16.0972	34.0566	97.5138	22.6523	75.6787	411.924	272.391	57.7515	14.0299	96.2413	28.7317	7.22608	64.5465	70.2561	48.3588	6.43867	148.855
TCGA-DQ-5625	TCGA-HNSCC	52	Female	unknow	unknow	unknow	No	HNSC_HPV-	A	A	142	66	11.8117	1809.94	0.642991	-9.0404	Low	3.73684	Signature_1	19.5815	35.8285	10.6832	10.7901	15.4719	43.595	85.1168	14.6075	26.1719	247.521	179.55	13.7828	0.671593	31.4146	25.9163	6.89063	84.1411	136.299	87.6944	8.61008	86.5644
TCGA-CV-5973	TCGA-HNSCC	62	Female	STAGE III	T3	N0/N1	Yes	HNSC_HPV-	A	A	44	29	-1208.14	391.811	0.8846	-21.6494	Low	1.15789	Signature_3	5.28624	8.87948	3.85143	12.3493	3.97768	19.0825	30.339	9.20639	22.2132	150.219	106.943	88.8812	0.330884	14.3438	18.3449	2.01786	39.1615	51.6868	10.2988	4.77165	70.0982
TCGA-CV-6933	TCGA-HNSCC	53	Male	STAGE III	T3	N0/N1	Yes	HNSC_HPV-	A	B	85	34	42.9693	1278.84	0.697414	1.79141	Low	2.21053	Signature_2	23.5928	13.7318	7.0327	12.7056	8.87318	39.6821	47.1494	28.071	39.2624	297.399	171.712	75.6643	8.54086	68.1796	29.1315	6.6516	71.6955	51.9102	29.6992	8.76467	112.647
TCGA-CV-7236	TCGA-HNSCC	77	Female	STAGE IV	T3	N2/N3	unknow	HNSC_HPV-	C	B	23	19	128.629	545.316	0.762315	6.10939	High	0.578947	Signature_3	22.1493	37.6178	10.9024	15.2127	12.9319	37.4331	56.7093	38.5776	55.4036	312.601	182.884	96.5298	0.941273	55.26	37.2095	14.6142	94.3689	107.599	78.203	12.8306	117.048
TCGA-CV-6953	TCGA-HNSCC	80	Female	STAGE III	T3	N0/N1	unknow	HNSC_HPV-	A	A	91	44	-774.324	874.228	0.814081	-16.9917	Low	2.36842	Signature_3	9.54327	18.6064	6.14674	10.0471	7.11836	41.6153	21.2446	16.8655	21.146	233.804	114.341	26.3966	16.3794	47.8246	28.7284	8.95054	47.5732	65.9506	28.9609	5.96076	37.7058
TCGA-CN-5364	TCGA-HNSCC	55	Male	STAGE IV	T4	N2/N3	Yes	HNSC_HPV-	B	C	110	34	-167.818	863.387	0.760256	0.875086	Low	2.84211	Signature_2	17.7308	34.0814	10.9505	11.1118	14.9289	34.0394	96.3144	27.6456	46.0237	480.546	246.122	77.6717	10.9556	68.7003	55.467	13.6307	72.7707	91.0863	38.3564	17.2379	68.9843
TCGA-HD-A633	TCGA-HNSCC	74	Male	STAGE IV	T4	N0/N1	Yes	HNSC_HPV+	C	C	115	58	-705.699	249.063	0.858757	5.69778	High	2.97368	Signature_1	11.8305	19.3273	7.73503	10.7099	9.36404	25.9916	33.0812	13.3089	42.3969	666.412	283.099	132.757	3.04875	59.8653	38.5958	9.19381	61.697	72.6555	25.8283	9.35277	109.735
TCGA-CV-7253	TCGA-HNSCC	58	Male	STAGE IV	T4	N0/N1	No	HNSC_HPV-	A	B	140	53	-1669.58	-408.969	0.955372	-1.26025	Low	3.5	Signature_2	19.3372	22.7981	12.2129	14.5122	16.3494	34.825	35.4841	26.7398	28.9566	239.102	196.955	164.107	9.2524	59.0422	46.8945	11.4357	89.8044	132.818	51.8583	18.2438	64.586
TCGA-CN-4730	TCGA-HNSCC	62	Male	STAGE IV	T4	N0/N1	No	HNSC_HPV-	B	C	126	58	-1091.82	-127.004	0.910594	5.27764	High	3.26316	Signature_1	14.976	30.7756	15.8637	19.6662	17.307	31.4078	67.9123	19.3253	50.0542	374.124	331.347	137.606	30.9243	116.355	27.4756	6.93094	92.4232	98.7463	48.3994	23.4099	79.1299
TCGA-QK-AA3J	TCGA-HNSCC	69	Male	STAGE I	T1	N0/N1	Yes	HNSC_HPV-	A	B	91	53	-1512.84	276.041	0.911681	15.6035	High	2.31579	Signature_3	63.5326	20.7588	20.4224	11.0476	15.6696	45.049	46.7341	34.5108	66.2331	319.894	180.619	103.203	13.5441	131.817	75.7498	9.0474	106.795	113.489	53.5561	11.0533	123.09
TCGA-CN-5361	TCGA-HNSCC	80	Male	STAGE IV	T4	N2/N3	unknow	unknow	C	B	77	53	741.898	665.293	0.688378	12.5999	High	2.02632	Signature_2	21.7562	30.0305	12.0626	13.9472	8.66222	41.3428	79.2376	26.5729	36.331	413.572	150.079	41.0525	16.6068	42.6125	38.709	7.16471	107.462	93.102	52.6025	23.6993	94.9042
TCGA-CV-7180	TCGA-HNSCC	34	Male	STAGE II	T2	unknow	unknow	HNSC_HPV-	A	B	36	21	-1413.95	192.615	0.910746	-9.31003	Low	0.947368	Signature_3	10.3746	14.7893	5.4447	7.19672	7.35355	31.8668	36.3561	12.8701	34.4252	349.041	155.723	50.6573	1.59699	46.1314	22.3728	6.01616	65.6816	50.6713	23.3433	7.78259	66.5468
TCGA-CN-A49B	TCGA-HNSCC	71	Male	STAGE III	T3	N0/N1	Yes	HNSC_HPV+	B	B	67	38	-167.648	1562.56	0.689684	0.819125	Low	1.76316	Signature_3	54.8593	17.1332	6.99904	17.8451	13.4952	23.1976	72.4553	18.3222	52.1155	406.658	236.556	130.261	2.70929	51.7087	31.1416	7.66443	68.3969	60.7981	27.7169	8.62266	101.908
TCGA-CV-A465	TCGA-HNSCC	24	Male	STAGE III	T3	N0/N1	No	HNSC_HPV-	A	A	25	11	-1425.73	-319.314	0.939772	-6.23822	Low	0.631579	Signature_3	14.0491	20.2811	6.96065	13.2616	6.29492	18.1993	58.0466	8.00023	26.019	245.139	131.782	66.5101	3.38582	27.2271	24.0698	6.44108	90.6225	58.9733	36.1986	8.91453	37.2919
TCGA-CV-6950	TCGA-HNSCC	64	Male	STAGE IV	T3	N2/N3	Yes	HNSC_HPV-	B	C	43	18	-215.571	439.532	0.803371	6.23489	High	1.10526	Signature_2	27.0933	24.7295	10.1899	22.6441	11.5511	59.038	58.0628	16.9535	47.264	460.361	272.785	149.131	9.53214	66.9973	33.7033	8.56728	81.1493	66.8426	52.862	16.5655	210.985
TCGA-CR-7388	TCGA-HNSCC	70	Female	unknow	unknow	unknow	Yes	HNSC_HPV-	A	B	457	224	281.577	1610.71	0.635027	-3.89045	Low	11.7105	Signature_2	17.0618	24.6353	9.85989	12.6426	13.1789	32.1439	48.1781	31.7568	38.6213	319.03	136.344	27.6708	5.6006	41.4326	35.044	11.8387	75.5038	73.7914	51.5533	12.2264	84.2427
TCGA-CV-A45W	TCGA-HNSCC	75	Male	STAGE II	T2	N0/N1	No	HNSC_HPV-	A	A	321	163	21.6285	1675.52	0.65689	-4.2465	Low	8.28947	Signature_2	11.0629	13.31	6.20853	20.3205	9.3962	34.5195	42.9559	13.0219	41.9357	271.356	163.187	62.5061	9.16375	53.2506	33.893	5.82843	56.7229	59.2104	24.8467	6.58479	96.4067
TCGA-CV-7446	TCGA-HNSCC	66	Male	STAGE IV	T2	N2/N3	unknow	unknow	B	C	117	59	-524.484	95.323	0.856683	29.7412	High	2.97368	Signature_2	37.6439	49.6441	28.0648	16.7335	20.3834	48.4036	122.794	37.957	57.4612	380.187	280.589	197.61	15.9004	89.7217	108.411	15.7717	221.617	161.396	162.797	25.2976	103.224
TCGA-CN-6989	TCGA-HNSCC	64	Male	STAGE IV	T3	N2/N3	Yes	HNSC_HPV-	B	B	72	39	1069.87	1487.29	0.556733	13.0551	High	1.86842	Signature_3	25.8187	20.2268	9.77597	27.2984	15.1633	41.8434	67.4684	40.5209	65.0441	361.315	249.618	147.391	8.65878	76.7926	35.0001	9.73955	88.3071	67.0588	48.3532	21.0369	188.872
TCGA-HD-7831	TCGA-HNSCC	74	Male	STAGE IV	T2	N2/N3	Yes	HNSC_HPV-	C	B	24	15	1207.34	594.816	0.645191	1.18572	Low	0.631579	Signature_3	11.1395	29.7337	8.58564	12.0485	6.59676	53.144	57.6313	26.5933	42.4049	254.285	152.145	74.1825	13.735	33.691	28.5358	10.1712	87.9124	66.8074	50.8476	24.0672	163.037
TCGA-BB-8601	TCGA-HNSCC	84	Male	STAGE III	T3	N0/N1	No	HNSC_HPV-	A	B	51	26	-1662.74	-913.448	0.974384	2.18771	Low	1.28947	Signature_3	19.5506	20.9322	6.81234	29.9707	7.83468	24.5284	64.9323	9.80851	53.3678	251.058	284.351	50.3308	16.9949	72.7648	27.7284	7.99562	63.0176	53.1367	52.8907	3.34913	146.174
TCGA-CV-5979	TCGA-HNSCC	26	Male	STAGE IV	T2	N2/N3	Yes	HNSC_HPV-	A	B	20	7	-829.569	299.4	0.864237	2.78191	Low	0.526316	Signature_3	14.4767	14.9648	10.312	10.2201	9.88902	25.9916	52.7301	24.7611	44.1621	303.689	237.961	78.0847	0.675215	43.1319	43.0473	5.08274	64.7494	73.4005	32.7709	22.4317	137.022
TCGA-CV-A6JZ	TCGA-HNSCC	68	Male	STAGE II	T2	N0/N1	Yes	HNSC_HPV-	C	C	78	41	444.984	2085.44	0.559989	-1.34591	Low	1.97368	Signature_3	15.7477	22.867	9.31136	15.6142	11.8025	31.3332	57.31	19.9194	47.1207	473.215	142.499	161.336	4.04828	46.5095	38.0211	6.89507	92.7392	75.7294	38.5239	8.72735	115.351
TCGA-CV-A6JY	TCGA-HNSCC	69	Male	STAGE IV	T4	N0/N1	Yes	HNSC_HPV-	A	A	55	19	-1178.72	-61.1078	0.911864	-13.6178	Low	1.39474	Signature_3	10.6648	18.386	6.24487	11.1646	5.83527	29.0162	33.5759	15.8608	25.7314	206.035	102.469	14.3367	0.162943	45.3269	22.9162	14.1937	64.3409	61.8295	24.9998	8.27309	53.4724
TCGA-CQ-A4CI	TCGA-HNSCC	73	Male	STAGE III	T2	N0/N1	Yes	HNSC_HPV-	B	C	87	40	-349.81	-551.544	0.890352	26.4087	High	2.23684	Signature_3	24.7904	22.3666	8.10619	31.4759	12.5931	41.1778	81.9789	29.2134	83.2097	539.387	304.917	107.959	11.5104	137.148	36.4467	8.53305	112.919	65.4078	53.5736	15.7721	86.431
TCGA-KU-A66S	TCGA-HNSCC	69	Female	STAGE III	T1	N0/N1	Yes	HNSC_HPV-	B	C	348	152	-827.247	24.1397	0.883694	22.8413	High	9	Signature_2	16.6407	25.5897	12.7496	35.4765	8.67005	54.6993	78.8732	25.5479	52.5249	587.387	325.155	28.8409	2.4879	53.4611	51.7799	15.4963	67.2014	99.0821	50.2595	9.37278	122.014
TCGA-T2-A6WX	TCGA-HNSCC	73	Female	unknow	unknow	unknow	Yes	HNSC_HPV-	C	C	156	73	-552.119	2080.97	0.675314	-0.442957	Low	4.07895	Signature_1	11.7927	20.9964	10.1759	23.1361	9.72291	35.6064	48.5862	16.0196	40.0009	440.528	242.621	58.3396	1.46905	40.7241	28.5004	10.6742	58.6535	75.827	33.9665	6.93648	97.4136
TCGA-HD-8314	TCGA-HNSCC	58	Male	STAGE III	T1	N0/N1	Yes	HNSC_HPV+	A	C	47	25	75.8415	1140.49	0.708426	7.11939	High	1.21053	Signature_1	22.2945	28.7372	11.938	26.6939	13.858	58.8176	62.1239	20.1808	62.6692	474.317	173.902	139.247	54.0775	60.2576	69.9112	17.0484	124.844	98.2844	40.9311	9.01901	159.044
TCGA-D6-6517	TCGA-HNSCC	59	Male	STAGE III	T3	N0/N1	No	HNSC_HPV-	C	B	51	28	-496.881	928.525	0.784847	-2.00073	Low	1.34211	Signature_2	13.4967	30.6058	9.98531	17.5648	11.5806	26.2121	52.2294	27.1752	47.405	286.257	162.923	114.349	8.72013	44.8435	27.5562	9.61632	67.1424	77.9924	55.879	13.6439	111.257
TCGA-IQ-A6SH	TCGA-HNSCC	55	Male	STAGE III	T2	N0/N1	Yes	HNSC_HPV-	C	A	50	39	-395.384	1183.49	0.751362	-3.80525	Low	1.31579	Signature_3	7.3441	14.3171	7.31213	9.16951	5.35878	18.6067	46.854	7.98868	29.0347	287.708	151.515	28.9435	2.35376	39.7657	19.0099	3.67546	67.758	58.4294	16.4956	6.31778	75.1632
TCGA-MZ-A5BI	TCGA-HNSCC	53	Male	unknow	unknow	unknow	No	HNSC_HPV+	A	A	19	13	-278.935	2334.51	0.61633	-8.99744	Low	0.5	Signature_3	10.1712	15.4247	10.3236	22.2391	12.7316	27.6522	61.4468	8.1369	55.7763	100.177	175.02	14.123	2.1783	28.713	26.5217	8.36592	54.9612	62.2358	27.9076	4.31525	99.4524
TCGA-CV-A45O	TCGA-HNSCC	57	Male	unknow	unknow	unknow	No	HNSC_HPV-	A	A	86	35	-599.874	1029.49	0.785031	-27.3439	Low	2.23684	Signature_1	5.1578	6.13219	3.99861	4.46135	3.07127	17.5596	23.4163	6.45472	11.8016	84.4245	49.7698	18.4929	1.86839	11.9215	20.0714	10.4068	39.0577	38.2445	16.1137	2.20562	30.4144
TCGA-BA-A6DE	TCGA-HNSCC	70	Female	STAGE II	T2	N0/N1	No	HNSC_HPV-	C	B	89	52	-1080.56	152.901	0.892103	6.23931	High	2.26316	Signature_3	29.2	31.7548	13.782	17.8773	10.9538	32.3762	96.5574	28.1286	55.4884	323.273	177.917	72.5149	30.8389	78.5653	39.3202	6.44303	115.315	155.33	46.6257	10.6279	56.3246
TCGA-CX-7086	TCGA-HNSCC	53	Male	STAGE III	T3	N0/N1	Yes	HNSC_HPV-	A	B	172	71	-1183.29	253.945	0.892215	-3.67487	Low	4.44737	Signature_2	15.6232	30.7057	7.30178	11.7089	13.0837	32.8913	56.3111	21.0805	46.0933	401.562	195.874	57.7218	19.5027	95.0115	47.0324	11.0314	101.246	82.1969	98.1002	7.64943	57.2434
TCGA-CR-7379	TCGA-HNSCC	78	Female	STAGE IV	T4	N2/N3	Yes	HNSC_HPV-	B	B	87	58	450.136	779.097	0.707088	4.63646	High	2.26316	Signature_3	15.7079	31.1626	8.6881	21.5606	14.7107	41.876	52.8497	20.7153	54.5191	332.904	206.517	52.929	19.885	77.6507	26.2141	9.50288	89.2843	104.888	81.7415	22.2519	114.149
TCGA-D6-A6EM	TCGA-HNSCC	65	Female	STAGE III	T2	N0/N1	Yes	HNSC_HPV-	C	B	76	27	-214.452	1870.28	0.661452	-6.36412	Low	1.89474	Signature_3	5.30971	11.6787	4.88975	8.31849	9.47233	22.4371	59.5616	7.79158	28.8817	309.947	159.485	56.9504	0.0724108	47.246	13.6622	3.17185	47.9398	44.7342	16.0997	2.15822	60.8346
TCGA-CV-6433	TCGA-HNSCC	57	Male	STAGE II	T2	N0/N1	Yes	HNSC_HPV+	C	C	38	14	-839.204	1948.68	0.719409	8.1906	High	1	Signature_3	22.2264	23.2114	13.1594	16.8959	18.1658	59.4405	119.878	20.9564	83.9184	698.346	267.643	15.4812	0.633421	38.9568	41.7928	10.5363	55.3231	82.8114	39.8373	9.67504	127.054
TCGA-QK-A8ZA	TCGA-HNSCC	60	Male	unknow	T2	N2/N3	Yes	HNSC_HPV-	B	B	92	52	-1525.47	-364.149	0.946813	16.4841	High	2.42105	Signature_2	21.1263	24.4855	6.58551	43.8037	19.8037	27.2313	35.6384	26.914	50.6963	374.506	324.727	62.541	15.9386	109.424	33.6992	11.3904	119.358	92.308	53.498	11.2441	85.8933
TCGA-HD-7754	TCGA-HNSCC	69	Male	STAGE IV	T2	N2/N3	Yes	HNSC_HPV+	B	C	46	31	319.281	395.417	0.758429	10.0547	High	1.10526	Signature_3	20.1503	22.615	15.0241	20.5485	16.1666	82.4646	65.0671	45.1741	73.3373	447.74	219.719	76.5276	30.5325	61.8781	53.1013	20.2814	83.8834	122.35	59.3169	15.8896	133.181
TCGA-CR-7385	TCGA-HNSCC	42	Male	unknow	T1	unknow	Yes	HNSC_HPV+	A	B	26	14	-718.095	1836.72	0.718476	-0.058326	Low	0.657895	Signature_1	21.4491	20.5055	15.0052	16.2694	21.856	62.9988	79.3894	18.8036	55.5942	419.049	214.109	47.5464	16.2669	40.0132	69.1564	20.1088	68.7454	113.158	46.1859	12.9468	114.538
TCGA-CV-6941	TCGA-HNSCC	51	Male	STAGE III	T3	N0/N1	Yes	HNSC_HPV-	C	B	108	65	355.479	548.21	0.740059	3.51567	High	2.78947	Signature_2	24.2108	25.0569	8.75244	24.3056	9.35443	46.6846	60.6719	22.529	57.626	341.051	186.14	63.3805	16.8988	77.6651	36.0694	17.3189	87.7921	79.3243	51.5876	11.7367	214.988
TCGA-CQ-6222	TCGA-HNSCC	63	Male	STAGE IV	T2	N2/N3	Yes	unknow	A	A	28	12	119.726	1989.86	0.610068	-16.1453	Low	0.736842	Signature_3	10.5539	12.7501	5.26867	6.52513	7.31532	24.7268	41.0455	12.567	23.6946	196.982	107.897	14.3634	2.02543	28.8933	19.4177	8.23056	58.4759	52.5867	30.938	5.86028	121.087
TCGA-CV-7422	TCGA-HNSCC	60	Female	STAGE IV	T4	N0/N1	Yes	HNSC_HPV-	B	C	81	38	-93.1337	682.076	0.77033	11.1566	High	2.07895	Signature_2	30.5105	17.7856	10.0568	14.2589	23.8039	49.6373	118.159	16.1504	64.6373	432.486	299.793	3.76222	22.4204	122.07	51.2897	11.4846	61.696	89.4139	35.5366	13.8207	141.588
TCGA-BB-4217	TCGA-HNSCC	68	Male	STAGE IV	T4	N2/N3	Yes	HNSC_HPV-	A	B	9	7	-342.627	2188.2	0.640309	2.53217	Low	0.236842	Signature_3	14.6518	28.2232	10.1901	17.3683	14.8175	43.2112	66.8792	29.5942	44.6277	345.419	209.428	76.6226	8.22798	68.0006	42.3366	10.8085	73.9905	72.6005	42.5027	14.0437	128.867
TCGA-P3-A5QF	TCGA-HNSCC	49	Male	STAGE IV	T4	N2/N3	Yes	HNSC_HPV+	B	C	247	151	-976.901	499.73	0.860297	6.63237	High	6.39474	Signature_1	17.215	13.7262	13.8622	16.979	14.3807	29.8232	68.8648	9.50449	58.7289	582.171	261.167	47.4248	14.9374	38.6775	58.9084	8.43356	90.9278	112.387	31.7403	6.287	118.577
TCGA-T3-A92N	TCGA-HNSCC	79	Male	STAGE IV	T2	N2/N3	No	HNSC_HPV-	B	C	128	66	-707.352	711.905	0.822129	11.2711	High	3.34211	Signature_3	25.192	36.7839	9.52146	29.5901	13.0766	43.1705	50.969	17.9152	36.8417	458.61	303.144	153.716	18.9665	81.2776	36.2484	9.67318	85.5316	93.4359	48.9925	5.86792	77.12
TCGA-CV-6441	TCGA-HNSCC	60	Male	STAGE III	T3	N0/N1	No	HNSC_HPV-	A	B	166	97	-1686.1	-137.166	0.943634	9.68701	High	4.34211	Signature_1	55.8194	21.2588	11.2165	13.0838	12.4402	54.5387	42.8049	20.5548	50.9239	361.803	248.267	52.8445	0.034782	80.5285	55.6949	15.0191	89.2751	116.544	43.266	11.7965	149.778
TCGA-CR-7370	TCGA-HNSCC	72	Female	unknow	unknow	unknow	Yes	HNSC_HPV-	B	C	411	224	-192.662	225.985	0.819718	17.8666	High	10.6842	Signature_2	32.615	39.567	14.5699	37.1441	19.9664	65.1504	65.4057	57.969	64.3023	429.304	259.086	199.69	21.8822	81.0127	47.7232	12.7113	101.888	87.8435	105.636	10.9032	155.97
TCGA-CR-6467	TCGA-HNSCC	59	Male	STAGE III	T2	N0/N1	Yes	HNSC_HPV+	A	C	31	24	-721.07	2035.41	0.698199	1.51017	Low	0.789474	Signature_3	25.3669	36.157	15.4909	16.8673	20.6249	39.3392	63.5095	17.5175	76.5173	569.965	219.636	12.1106	8.14779	70.0417	53.767	28.6326	82.2708	72.9052	88.3544	9.00065	145.899
TCGA-CR-6472	TCGA-HNSCC	59	Male	unknow	unknow	unknow	Yes	HNSC_HPV+	C	C	382	171	-520.35	103.816	0.855726	12.943	High	9.94737	Signature_1	32.5715	27.412	10.5739	4.23426	18.0468	129.56	75.0018	20.5762	84.2156	423.538	269.354	15.509	56.3974	69.277	38.7331	17.0879	85.7967	180.336	56.8216	14.7648	97.8802
TCGA-CR-7386	TCGA-HNSCC	69	Male	STAGE IV	T4	N2/N3	Yes	HNSC_HPV-	A	A	112	61	1481.45	1912.16	0.450805	-8.41257	Low	2.92105	Signature_1	11.0905	22.271	6.88747	7.49008	6.05266	22.1395	55.2609	19.9119	24.8617	231.175	166.761	46.5209	4.31208	31.9661	22.5401	9.0062	56.6713	44.3812	46.9735	19.2363	91.5139
TCGA-CN-4726	TCGA-HNSCC	68	Male	STAGE IV	T3	N2/N3	No	HNSC_HPV-	A	A	51	33	424.488	968.825	0.689854	-14.3408	Low	1.28947	Signature_3	9.76886	22.3724	7.30836	7.69876	9.0639	12.5311	38.364	9.98956	23.7439	136.705	169.985	34.8105	2.53399	32.8392	15.0567	8.17793	47.6677	69.7469	61.7667	8.66084	61.9465
TCGA-CN-4742	TCGA-HNSCC	48	Female	STAGE IV	T4	N2/N3	Yes	HNSC_HPV-	A	A	44	26	590.265	857.05	0.684093	-10.8901	Low	1.15789	Signature_3	11.8775	21.7544	10.8415	3.16883	10.3157	32.0856	52.8134	21.1691	25.5663	180.326	124.426	41.3885	2.39492	38.6545	19.5498	3.51171	83.4284	77.6241	43.3378	13.0495	58.7177
TCGA-BB-4227	TCGA-HNSCC	66	Male	STAGE IV	T4	N2/N3	No	HNSC_HPV-	B	A	181	120	-1206.14	-25.897	0.911393	4.43329	High	4.71053	Signature_1	16.0272	28.463	4.43878	19.2481	14.2576	17.3157	48.7874	10.5073	26.7289	203.458	192.441	87.0281	9.56932	60.388	23.1012	13.5499	52.6885	53.4967	59.8677	13.6123	97.3275
TCGA-D6-6516	TCGA-HNSCC	69	Male	STAGE I	T1	N0/N1	No	HNSC_HPV-	A	A	1353	954	-361.511	1093.12	0.756809	-4.9954	Low	35	Signature_1	22.0946	20.384	6.75675	13.3391	8.00169	38.3565	44.6918	19.596	25.0637	231.957	110.239	21.7323	3.50162	61.8559	22.8334	7.21695	88.3469	63.8887	44.6907	8.70664	84.3381
TCGA-CQ-7071	TCGA-HNSCC	76	Female	STAGE III	T2	N0/N1	Yes	HNSC_HPV-	A	B	388	142	-14.265	1091.53	0.722685	-13.4664	Low	10.0526	Signature_1	9.78944	12.9118	7.18966	11.5502	4.96336	23.7286	42.8224	20.8685	23.0796	339.03	170.61	42.1458	3.84844	34.8038	30.9611	15.2386	42.2899	45.4644	26.0047	6.80081	65.5597
TCGA-IQ-7632	TCGA-HNSCC	68	Female	STAGE IV	T4	N0/N1	Yes	HNSC_HPV-	A	A	21	12	-1151.06	93.3854	0.900564	-11.1603	Low	0.552632	Signature_3	9.90523	14.6751	6.1046	3.64419	6.32726	39.5262	42.5922	20.6932	33.9303	246.549	134.961	41.0764	6.38584	52.9142	24.9756	9.61105	79.9148	58.9496	27.082	7.12586	87.0665
TCGA-CV-A6JT	TCGA-HNSCC	65	Male	STAGE II	T2	N0/N1	Yes	HNSC_HPV-	A	A	42	17	211.707	1177.98	0.690239	-22.6666	Low	1.10526	Signature_3	5.44558	8.92958	4.32565	3.97487	3.37187	15.6643	32.0916	5.12584	17.5249	104.487	87.0173	18.9685	0.186949	13.1207	13.6463	3.53059	42.6996	47.1744	21.9536	2.31143	42.5686
TCGA-BA-A4IG	TCGA-HNSCC	77	Male	unknow	T1	unknow	Yes	HNSC_HPV+	B	C	78	42	-1307.31	689.718	0.870621	4.96074	High	2.05263	Signature_3	20.8628	28.1515	8.91545	28.2016	18.6245	40.4757	75.2512	14.9196	55.6618	436.515	260.843	49.6147	10.7821	85.5745	50.8468	16.5764	71.4997	113.987	65.056	13.2313	82.8687
TCGA-BA-6870	TCGA-HNSCC	60	Female	unknow	unknow	unknow	Yes	HNSC_HPV-	A	A	63	30	-577.357	1106.73	0.775876	-12.6197	Low	1.65789	Signature_2	9.15096	14.6974	5.12848	10.2763	4.93854	28.9514	35.6033	15.3129	28.2889	242.317	131.088	25.4808	3.44643	34.6805	25.3568	4.07829	57.9283	46.0029	27.8362	10.4333	61.9562
TCGA-BA-A6DA	TCGA-HNSCC	41	Female	STAGE IV	T4	N2/N3	Yes	HNSC_HPV-	A	A	557	262	-709.396	880.824	0.807939	-27.2406	Low	14.2368	Signature_2	2.6619	4.99045	2.40594	4.1582	6.34425	5.29963	29.0757	1.98237	7.84594	68.8105	105.533	24.0826	0.248113	11.7556	11.5842	1.01169	20.0249	21.6895	9.43817	2.20796	43.2087
TCGA-CQ-6227	TCGA-HNSCC	77	Male	STAGE IV	T3	N2/N3	No	HNSC_HPV-	C	B	34	13	537.952	643.939	0.711985	5.65978	High	0.868421	Signature_3	16.4772	24.3893	8.23274	12.4702	10.9143	28.5405	59.013	27.6731	42.4892	330.254	196.625	113.416	9.41567	51.6323	27.1809	6.49976	72.0223	69.5681	40.0149	15.2857	126.031
TCGA-CV-7432	TCGA-HNSCC	79	Male	STAGE II	T2	N0/N1	Yes	HNSC_HPV-	B	B	126	64	-917.569	169.13	0.879909	-4.59124	Low	3.26316	Signature_2	16.4121	24.0542	8.84627	5.20554	11.4797	22.0734	52.5231	25.6256	45.9153	419.811	211.573	98.7982	0.684805	38.6132	34.1856	9.99953	70.4923	73.6359	35.2587	9.17492	95.301
TCGA-UF-A7JD	TCGA-HNSCC	71	Male	STAGE IV	T4	N2/N3	Yes	HNSC_HPV-	B	C	84	31	650.759	325.1	0.732893	13.5062	High	2.15789	Signature_3	13.7866	22.0917	9.52861	18.9972	14.5653	45.586	71.6877	25.4323	64.2934	467.754	238.343	117.072	8.41411	61.7171	34.5874	7.99389	97.2973	64.4849	39.6392	21.6955	142.54
TCGA-CQ-6225	TCGA-HNSCC	65	Male	STAGE III	T3	N0/N1	No	HNSC_HPV-	A	B	111	54	-1923.13	-391.251	0.965024	9.0415	High	2.76316	Signature_3	22.7505	21.5157	12.2164	19.8026	8.76173	44.5155	50.357	19.4222	37.6847	331.873	219.338	186.785	19.2063	79.1409	42.0185	4.31738	107.701	61.4978	31.5693	12.6952	86.5002
TCGA-BA-4074	TCGA-HNSCC	69	Male	STAGE IV	T2	N2/N3	Yes	HNSC_HPV-	B	A	119	54	262.244	690.648	0.735182	21.9892	High	3.07895	Signature_3	7.58979	15.9993	5.91508	18.8784	7.38401	10.0079	135.182	5.61026	29.8221	133.682	371.069	18.0071	16.2271	37.5232	16.4354	7.73691	48.439	58.0885	60.8916	9.15982	59.337
TCGA-CV-A6JE	TCGA-HNSCC	78	Male	unknow	unknow	unknow	No	HNSC_HPV-	C	A	102	48	29.0406	1395.27	0.686552	-11.0823	Low	2.63158	Signature_1	3.38747	14.987	3.73948	4.48968	9.2459	22.2826	41.3586	5.44424	26.0253	173.059	118.607	13.3007	0.0507324	30.0643	14.3244	2.77735	68.317	46.4983	17.7554	1.44961	48.2252
TCGA-DQ-5631	TCGA-HNSCC	52	Male	unknow	unknow	unknow	Yes	HNSC_HPV-	C	C	68	37	-531.245	7.46967	0.863764	19.5318	High	1.73684	Signature_3	25.0636	52.5905	11.1073	16.9334	16.4561	42.7567	37.2865	48.8693	54.435	460.739	180.275	132.127	13.4011	62.9362	41.258	8.81479	135.682	94.43	99.4637	30.0629	127.933
TCGA-CV-6952	TCGA-HNSCC	65	Female	STAGE IV	T3	N2/N3	Yes	HNSC_HPV-	A	A	133	63	-530.4	924.58	0.788243	-9.5215	Low	3.47368	Signature_3	12.899	23.2571	8.29675	8.94808	9.68636	25.1418	40.4021	19.9413	22.2913	228.255	163.364	91.7082	5.98993	37.0092	30.0295	10.7858	71.2614	72.5049	47.8432	8.96985	90.8256
TCGA-CQ-6220	TCGA-HNSCC	69	Male	STAGE III	T3	N0/N1	No	HNSC_HPV-	A	A	77	34	-708.596	680.904	0.824814	-10.2535	Low	2	Signature_3	8.719	16.7336	6.49477	13.068	7.55031	25.1097	40.9546	9.85155	23.4152	259.944	109.062	94.4882	0.560794	37.6124	18.9115	10.0171	66.8729	47.0458	26.1279	9.01276	67.928
TCGA-CV-7097	TCGA-HNSCC	53	Male	STAGE II	T2	unknow	unknow	HNSC_HPV-	C	B	62	28	500.741	1227.2	0.653476	4.69615	High	1.63158	Signature_3	25.0104	26.5244	9.48002	15.495	12.6173	37.9941	71.9553	64.1647	51.335	369.769	212.385	99.5017	12.4631	85.4346	35.6917	9.29653	129.84	85.5282	53.81	11.4755	125.132
TCGA-P3-A5Q5	TCGA-HNSCC	54	Male	STAGE IV	T2	N2/N3	Yes	HNSC_HPV+	A	C	209	93	-217.167	2612.14	0.576349	-3.68099	Low	5.39474	Signature_1	13.7217	11.3072	9.44069	20.4122	14.3079	47.9568	61.8347	16.9975	37.3433	460.311	201.864	1.18573	3.21861	39.8124	41.9386	9.15532	80.2942	113.674	28.2107	5.49421	106.181
TCGA-BA-7269	TCGA-HNSCC	61	Male	STAGE III	T2	N0/N1	Yes	HNSC_HPV-	C	A	70	32	96.1854	460.072	0.773381	-7.42004	Low	1.81579	Signature_3	12.7986	18.0753	6.15944	4.77236	9.67075	18.9085	36.0299	4.95917	31.4359	162.781	96.9232	24.1353	0.109588	35.1423	11.6511	2.03329	76.4524	41.4571	23.354	3.74644	83.6831
TCGA-CN-4741	TCGA-HNSCC	75	Male	STAGE IV	T4	N0/N1	Yes	HNSC_HPV+	B	B	70	41	-863.986	393.875	0.859768	1.29042	Low	1.78947	Signature_3	15.7956	20.4147	11.8872	19.559	15.6403	68.7437	68.9759	25.0584	56.8118	350.231	158.682	32.178	18.8081	37.7949	52.399	16.2685	108.173	100.142	36.2752	16.7688	103.259
TCGA-BA-4078	TCGA-HNSCC	83	Male	unknow	unknow	unknow	Yes	HNSC_HPV-	C	C	370	210	416.33	623.64	0.726458	17.3916	High	9.39474	Signature_2	28.933	30.6543	11.8482	25.0348	15.9299	45.0291	101.726	21.4282	50.6202	418.301	189.631	152.675	32.5945	54.5677	36.4282	12.6579	47.338	98.2405	54.0118	10.9875	126.335
TCGA-CV-5439	TCGA-HNSCC	62	Male	STAGE IV	T3	N2/N3	Yes	HNSC_HPV-	A	B	71	40	-1069	732.385	0.849597	-1.10087	Low	1.81579	Signature_2	19.2476	16.9694	5.45822	24.01	9.23659	29.4495	83.9777	22.4154	24.3314	317.872	221.007	25.7078	1.21019	55.2413	26.8178	7.75104	86.913	59.7871	34.6709	10.6076	68.451
TCGA-CQ-5327	TCGA-HNSCC	61	Female	STAGE IV	T3	N2/N3	Yes	HNSC_HPV-	A	A	177	86	-148.193	1726.87	0.669902	-10.1243	Low	4.60526	Signature_1	14.5477	16.3588	7.74662	12.6284	8.86155	47.0786	35.0319	17.9317	35.4192	264.72	162.26	63.2227	6.19778	26.1095	26.9302	10.0449	55.7262	73.1791	26.4621	7.85216	71.1315
TCGA-CV-7090	TCGA-HNSCC	39	Male	STAGE II	T2	unknow	Yes	HNSC_HPV-	C	B	32	19	588.52	1577.01	0.603541	-1.09387	Low	0.815789	Signature_3	19.1725	42.6733	10.558	23.7051	12.7881	51.4044	53.9982	46.2043	42.1514	364.933	194.318	25.6472	0.626041	42.8248	34.0129	7.39622	89.4271	101.254	89.4811	16.7399	146.127
TCGA-QK-A6IH	TCGA-HNSCC	65	Female	STAGE IV	T4	N2/N3	Yes	HNSC_HPV-	A	A	59	20	-432.787	450.19	0.821054	-9.68054	Low	1.55263	Signature_3	6.52439	13.4425	4.78072	8.17488	7.25712	29.5662	56.8284	4.94063	29.6439	228.316	166.39	11.7296	0.736881	37.9618	16.2851	1.60015	79.9058	70.8519	29.8535	3.10928	76.8827
TCGA-F7-A624	TCGA-HNSCC	73	Male	STAGE II	T2	unknow	Yes	HNSC_HPV-	B	C	2393	1250	-395.267	2396.34	0.62261	2.19882	Low	61.6842	Signature_3	12.5624	15.0161	7.79811	22.2264	8.22441	28.1835	53.366	10.0451	42.7997	419.986	291.125	44.868	0.0283464	38.8383	20.1184	6.3303	46.4972	61.6926	26.5331	5.65453	107.06
TCGA-CV-7100	TCGA-HNSCC	66	Male	STAGE III	T2	N0/N1	unknow	HNSC_HPV+	B	C	15	9	-203.446	1141.45	0.736662	18.7717	High	0.394737	Signature_3	22.94	27.0473	15.9206	13.1868	19.5721	35.8336	70.8377	18.788	46.6848	622.85	373.302	248.764	8.78086	60.0507	51.3865	14.1374	81.1464	80.4457	46.0208	17.2515	262.36
TCGA-CR-6471	TCGA-HNSCC	58	Male	STAGE IV	T4	N0/N1	Yes	HNSC_HPV+	A	B	99	49	252.812	1561.53	0.643824	-10.6814	Low	2.60526	Signature_3	16.0538	32.974	9.99409	7.51872	14.2512	53.9139	58.322	27.747	35.0107	287.543	145.661	21.8492	4.61785	28.1828	34.9906	14.9491	59.6766	92.2145	73.9648	8.55054	77.8685
TCGA-CV-7235	TCGA-HNSCC	67	Male	STAGE II	T2	N0/N1	Yes	HNSC_HPV-	A	B	100	54	825.747	1425.21	0.593495	0.360938	Low	2.55263	Signature_2	21.0123	21.2816	6.4661	5.42775	13.3731	47.6905	112.562	18.8211	42.2514	310.066	252.094	26.3496	10.1978	70.7218	46.8783	8.37176	83.5353	104.761	45.7358	9.23782	137.98
TCGA-CN-6994	TCGA-HNSCC	67	Male	STAGE IV	T4	N0/N1	No	HNSC_HPV-	A	B	79	44	36.0239	574.05	0.768349	-0.802664	Low	2.07895	Signature_3	16.162	42.1007	10.1185	39.4919	10.9116	34.0588	28.0592	24.3276	28.6435	257.561	148.647	79.3413	2.49797	55.2873	34.5046	12.566	93.4899	63.6187	52.8536	17.0482	138
TCGA-CQ-6223	TCGA-HNSCC	69	Male	STAGE II	T2	N0/N1	No	HNSC_HPV-	A	A	70	27	-823.678	846.043	0.820638	-12.898	Low	1.78947	Signature_3	13.2884	16.0251	7.38171	9.20123	9.05281	26.3937	41.3643	17.5928	20.2231	251.801	137.89	44.3022	1.65422	25.5263	28.4607	7.512	69.3377	67.6785	33.0034	11.1957	32.9781
TCGA-CN-4725	TCGA-HNSCC	60	Male	STAGE II	T2	N0/N1	No	HNSC_HPV-	A	B	42	21	-770.49	-126.427	0.890055	-1.37976	Low	1.07895	Signature_3	26.8297	22.7475	6.18855	12.7347	15.9647	33.886	43.8453	14.0808	40.262	306.904	193.196	58.6959	8.31946	60.8345	24.6498	4.86867	123.093	86.9807	44.4727	11.673	127.691
TCGA-C9-A47Z	TCGA-HNSCC	72	Female	STAGE III	T2	N0/N1	No	HNSC_HPV-	A	A	82	41	-1036.82	203.461	0.885763	-8.32412	Low	2.07895	Signature_3	11.3749	25.7882	7.22342	14.7542	6.32228	41.9776	52.639	15.718	25.1576	242.381	140.961	125.278	3.74562	38.1894	29.6107	7.53637	67.3775	75.7776	52.9923	8.96525	79.1461
TCGA-MT-A7BN	TCGA-HNSCC	74	Male	STAGE IV	unknow	unknow	Yes	HNSC_HPV-	C	A	48	26	205.137	1594.99	0.645419	-12.9205	Low	1.23684	Signature_3	4.69041	11.2931	3.49863	4.25991	12.0381	36.9338	25.0336	5.06736	39.1317	196.681	98.8956	7.52085	0.176298	20.9082	12.3048	1.69247	77.2131	45.8294	13.6827	4.42645	96.0805
TCGA-UF-A719	TCGA-HNSCC	54	Male	STAGE II	T2	N0/N1	No	HNSC_HPV-	A	B	82	40	-1277.67	210.988	0.901138	1.59731	Low	2.10526	Signature_3	22.3759	19.3616	12.2079	7.37096	10.182	32.5449	100.431	17.4506	36.4498	326.46	183.481	65.5871	10.5998	76.3852	50.4595	8.41293	56.6427	108.163	46.8825	6.1921	147.593
TCGA-HD-7229	TCGA-HNSCC	60	Male	STAGE IV	T4	N0/N1	Yes	HNSC_HPV-	C	B	124	49	-984.978	988.892	0.822182	-2.0628	Low	3.26316	Signature_2	19.0648	34.9127	11.3331	6.40968	15.5338	27.1928	26.2763	26.4214	39.1013	429.676	134.654	109.762	10.3887	42.2901	62.4207	13.0672	68.5865	84.3238	65.5488	13.2619	100.916
TCGA-WA-A7GZ	TCGA-HNSCC	58	Male	unknow	T2	N0/N1	No	HNSC_HPV-	C	C	156	77	-724.556	-108.38	0.885735	12.756	High	4.02632	Signature_3	17.5883	18.4192	10.6805	14.3779	13.4601	42.6244	44.1451	32.9558	37.3267	477.506	160.456	76.6859	12.3841	58.3272	40.3125	4.71486	129.992	93.5814	44.7688	12.271	140.862
TCGA-CV-A461	TCGA-HNSCC	65	Male	unknow	unknow	unknow	Yes	HNSC_HPV-	A	B	479	224	-235.196	1956.63	0.654198	2.24162	Low	12.1579	Signature_2	15.0158	16.8456	11.2912	19.0214	9.33522	31.5039	70.1887	10.0155	51.7057	372.036	222.299	80.0384	1.44412	32.8188	35.4207	10.4345	88.0039	104.014	30.5097	13.8608	146.732
TCGA-D6-A6EP	TCGA-HNSCC	62	Male	STAGE III	T3	N0/N1	No	HNSC_HPV-	A	A	97	52	170.201	96.5035	0.799619	-1.97469	Low	2.52632	Signature_2	7.34624	11.6659	3.25763	9.99987	8.80039	26.4266	56.383	5.03842	41.7141	221.348	99.3886	90.6518	0.587285	28.8784	14.0384	1.83568	63.7437	43.2471	22.1344	9.21589	132.489
TCGA-CN-6023	TCGA-HNSCC	73	Male	STAGE IV	T3	N2/N3	Yes	HNSC_HPV-	B	C	73	30	-490.132	1490.56	0.730435	19.4869	High	1.81579	Signature_2	26.2768	25.0785	12.9049	17.5541	16.6626	56.6336	68.0612	30.0366	69.7231	479.625	242.873	16.1199	12.1953	99.4316	38.8066	16.0614	100.836	81.1394	44.0037	11.3491	250.899
TCGA-IQ-A61E	TCGA-HNSCC	55	Female	STAGE III	T3	N0/N1	Yes	HNSC_HPV-	C	C	111	63	-526.864	967.222	0.784053	1.28893	Low	2.84211	Signature_1	13.0652	21.1558	10.5352	20.9405	8.33215	33.963	71.9887	27.592	44.6338	591.257	279.664	107.71	10.2105	54.6611	43.9472	10.5465	60.2413	65.9301	31.7345	8.75112	107.148
TCGA-RS-A6TP	TCGA-HNSCC	58	Male	STAGE II	T2	N0/N1	No	HNSC_HPV+	A	C	98	56	-1645.56	419.659	0.911022	5.98603	High	2.57895	Signature_1	16.4151	22.929	10.0796	23.0603	19.1012	81.4771	53.5663	12.8024	55.4535	506.537	140.175	2.09837	0.0322488	46.1424	52.9189	10.4246	98.2803	92.7606	31.4061	10.4412	154.013
TCGA-CQ-5324	TCGA-HNSCC	59	Male	STAGE III	T3	N0/N1	No	HNSC_HPV-	A	A	57	15	-195.276	772.461	0.77143	-11.5307	Low	1.44737	Signature_3	14.0046	19.7625	7.17798	7.42088	10.6653	49.5801	49.2452	22.2644	40.5033	253.397	197.576	68.1731	1.7871	46.0496	27.8049	11.4686	56.4145	81.5042	43.1189	12.8901	88.7645
TCGA-CN-6022	TCGA-HNSCC	49	Male	STAGE IV	T4	N0/N1	No	HNSC_HPV-	C	C	53	24	527.382	1273.92	0.645287	8.5093	High	1.31579	Signature_2	16.7761	35.0163	10.7005	19.4304	13.4912	48.1754	92.8205	26.4783	45.767	477.706	199.224	101.905	3.78323	60.9549	37.6228	12.1903	78.9599	72.4628	53.6354	17.8407	159.565
TCGA-BB-A5HU	TCGA-HNSCC	47	Male	STAGE IV	T4	N2/N3	Yes	HNSC_HPV-	B	C	121	67	198.088	545.429	0.755665	3.79059	High	3.18421	Signature_1	18.3035	46.1557	9.15438	26.7068	8.81535	39.9024	75.0241	26.0682	37.5372	441.143	220.933	51.9972	5.45532	41.5658	35.6565	11.0737	84.0702	70.1704	60.0859	12.037	109.131
TCGA-UF-A7JF	TCGA-HNSCC	80	Male	STAGE IV	T4	N2/N3	Yes	HNSC_HPV-	A	A	84	54	-980.677	905.39	0.828744	-8.90992	Low	2.15789	Signature_2	5.44589	8.70958	3.12744	7.74468	7.06522	24.1784	24.3884	6.36046	37.7775	229.067	89.9979	19.5465	1.14987	26.3285	19.3548	4.22034	62.5132	44.8515	15.8455	6.6316	87.7194
TCGA-MT-A51X	TCGA-HNSCC	30	Male	STAGE IV	T1	N2/N3	Yes	HNSC_HPV-	A	B	28	23	-411.762	333.374	0.828999	-2.16487	Low	0.710526	Signature_3	9.93978	30.2364	8.62252	20.8726	8.42389	29.2467	46.1262	27.6476	28.2347	340.677	155.187	30.865	5.43351	36.5489	30.3051	5.29468	73.3472	73.0998	55.6705	13.1896	77.3491
TCGA-CV-6954	TCGA-HNSCC	59	Male	STAGE IV	T4	unknow	Yes	HNSC_HPV-	C	B	78	36	88.7102	812.142	0.740339	-0.473093	Low	2.02632	Signature_3	10.2517	20.1451	10.5139	15.0094	9.36037	30.9646	40.1802	19.9227	44.3087	358.358	175.865	112.587	12.5719	56.6726	39.7534	10.2312	144.433	64.2987	36.843	13.6151	116.824
TCGA-CQ-A4CH	TCGA-HNSCC	58	Male	STAGE II	T2	N0/N1	Yes	HNSC_HPV-	A	C	3	3	-426.474	550.587	0.812012	11.2631	High	0.0789474	Signature_3	22.0404	42.4231	10.7801	38.1061	12.0428	43.1493	65.6019	53.6808	44.4245	475.336	196.96	119.355	30.9729	86.6342	32.9892	11.3965	103.166	84.3284	89.9385	10.7009	126.269
TCGA-T2-A6WZ	TCGA-HNSCC	53	Male	unknow	T3	N2/N3	Yes	HNSC_HPV-	A	A	63	38	-592.476	789.04	0.805759	-16.2086	Low	1.63158	Signature_3	4.83971	10.0382	2.5359	11.9356	10.4743	18.374	23.9148	3.76255	31.3225	220.049	98.7747	0.448177	0.0374007	24.6674	13.6706	1.81487	49.6296	44.8455	13.1363	1.56786	61.9006
TCGA-CN-A49C	TCGA-HNSCC	67	Male	unknow	unknow	unknow	Yes	HNSC_HPV+	A	B	35	20	-1465.22	495.205	0.894895	-3.44375	Low	0.894737	Signature_3	14.101	14.5648	11.1864	17.655	12.0848	39.5689	78.819	8.10592	46.499	344.199	175.938	3.9452	0.502347	33.1174	49.5195	12.6311	63.1861	71.0434	33.075	9.17656	120.192
TCGA-CV-A45V	TCGA-HNSCC	87	Female	STAGE IV	T4	N0/N1	No	HNSC_HPV-	A	A	81	45	-6.81034	1036.28	0.727516	-14.4629	Low	2.07895	Signature_3	12.8086	12.5532	6.89407	15.0033	5.382	39.2535	37.7168	13.8257	30.9555	229.077	119.799	13.4093	4.89351	38.3516	29.5482	10.6638	54.853	67.6371	23.2095	5.46099	70.3746
TCGA-CV-6956	TCGA-HNSCC	67	Male	STAGE III	T3	N0/N1	No	HNSC_HPV-	C	C	146	88	-1174.15	-736.913	0.947821	4.01797	High	3.76316	Signature_2	18.3907	14.4238	10.5284	22.239	11.5224	33.8776	48.1542	33.606	42.305	460.505	197.628	111.806	13.3404	68.7547	32.4095	5.4531	129.636	97.355	30.352	14.9675	186.49
TCGA-CQ-5333	TCGA-HNSCC	74	Male	STAGE II	T2	N0/N1	No	HNSC_HPV-	C	B	139	65	200.027	2343.63	0.558379	-5.08006	Low	3.60526	Signature_1	10.0046	12.5922	8.72461	12.4047	9.88899	43.918	36.4868	14.7097	40.8439	304.014	156.898	68.7575	0.0207499	25.9566	25.0137	7.24959	60.107	68.2796	23.5976	6.77372	101.173
TCGA-CR-5249	TCGA-HNSCC	35	Female	STAGE II	T2	N0/N1	Yes	HNSC_HPV+	A	B	21	13	-414.358	1910.44	0.678854	-3.9472	Low	0.552632	Signature_3	21.2653	23.1859	14.4754	11.2725	17.864	58.7347	67.9964	21.5398	46.303	280.105	155.272	20.382	5.61325	43.6545	40.746	16.303	63.8544	91.5279	50.8639	13.4867	149.537
TCGA-CQ-7072	TCGA-HNSCC	51	Male	STAGE II	T2	N0/N1	Yes	HNSC_HPV-	C	C	91	22	636.235	411.792	0.725645	12.6966	High	2.28947	Signature_2	16.9629	21.7983	13.0258	17.4939	10.3047	42.5167	75.3981	43.6698	56.5523	517.368	138.364	183.309	18.4254	54.3433	55.2241	10.507	146.194	75.3183	55.9017	19.1439	185.605
TCGA-CV-7248	TCGA-HNSCC	63	Female	STAGE IV	T4	N2/N3	unknow	HNSC_HPV-	A	B	213	101	-102.089	1048.44	0.735833	7.5158	High	5.5	Signature_2	21.0278	30.3302	7.20351	18.1809	12.6214	45.0174	65.6943	21.2333	53.2589	379.936	196.513	49.6004	9.98091	75.8808	49.5005	9.2759	120.945	85.4554	57.6624	14.9679	165.517
TCGA-CR-5250	TCGA-HNSCC	71	Male	unknow	unknow	unknow	Yes	HNSC_HPV+	A	B	31	17	-399.35	1089.51	0.760772	-2.35898	Low	0.815789	Signature_2	21.0796	24.4234	15.785	18.2794	16.7461	45.0271	62.3763	34.9553	50.8533	362.385	195.164	1.43354	2.59623	51.5464	43.2731	11.3163	75.361	96.6679	54.87	16.8793	146.142
TCGA-CV-7413	TCGA-HNSCC	74	Female	STAGE II	T2	N0/N1	No	HNSC_HPV-	A	A	58	26	388.374	1084.87	0.681312	-2.52912	Low	1.52632	Signature_3	16.3273	16.328	5.31175	8.9551	11.0247	25.7328	45.0091	20.1129	28.1593	224.004	117.16	81.84	2.64997	42.0097	21.7803	6.45704	68.1203	82.6694	27.4846	14.1163	123.363
TCGA-CQ-5326	TCGA-HNSCC	67	Male	STAGE IV	T4	N2/N3	Yes	HNSC_HPV-	C	B	160	91	-101.421	1044.76	0.736132	-1.14615	Low	4.13158	Signature_1	22.754	23.6359	10.7884	20.4103	12.2494	27.6309	58.4941	31.5878	31.9652	377.835	203.305	86.7565	13.8688	48.0205	35.2912	6.05211	70.242	74.7864	53.9003	13.4761	77.8616
TCGA-BA-A6D8	TCGA-HNSCC	59	Male	STAGE IV	T4	N2/N3	Yes	HNSC_HPV-	B	A	96	39	-180.295	537.999	0.791526	-3.89633	Low	2.44737	Signature_2	6.8762	9.31917	2.83973	4.29282	9.05689	20.4145	47.8819	5.46686	38.4644	151.627	124.716	30.275	0.31947	31.6583	12.878	1.20107	63.676	60.7708	9.04424	3.4965	41.5286
TCGA-F7-A50J	TCGA-HNSCC	67	Female	STAGE III	T3	N0/N1	Yes	HNSC_HPV-	A	A	99	53	-489.753	871.392	0.789374	-13.1091	Low	2.60526	Signature_1	12.5814	14.1124	6.3835	16.6051	5.19982	17.7979	35.83	15.6641	21.3028	285.019	151.314	56.9936	2.06499	23.6294	26.815	8.45949	78.054	43.8918	27.4069	5.32511	58.3327
TCGA-CV-7415	TCGA-HNSCC	60	Male	STAGE IV	T4	N2/N3	unknow	HNSC_HPV-	C	B	49	27	205.209	1142.12	0.694725	5.40713	High	1.26316	Signature_3	11.0222	21.5499	9.03675	13.0198	12.7118	38.3723	48.2834	16.4204	41.9257	333.332	220.982	107.51	1.17325	35.1437	48.1739	7.45037	109.626	68.1831	38.9424	15.9951	133.349
TCGA-BA-6868	TCGA-HNSCC	53	Male	unknow	unknow	unknow	Yes	HNSC_HPV-	C	B	122	56	-1039.12	-79.3597	0.904408	3.8307	High	3.18421	Signature_2	7.36972	19.2979	12.6574	15.6755	10.8783	38.6555	55.8539	24.8833	15.8339	338.529	166.19	122.575	8.64901	46.7098	43.5982	5.21288	130.981	61.8514	48.1718	11.9091	90.9564
TCGA-HD-A6I0	TCGA-HNSCC	56	Male	STAGE IV	T4	N0/N1	Yes	HNSC_HPV-	A	A	65	27	-375.718	1236.64	0.744266	-23.6858	Low	1.71053	Signature_3	2.53143	4.32414	2.28919	3.1733	5.78503	16.5944	29.9322	3.30472	17.2732	121.232	84.5712	13.709	0	22.5765	6.61464	1.62752	31.6259	28.0032	8.26139	1.36436	27.3997
TCGA-CV-7416	TCGA-HNSCC	29	Female	STAGE IV	T4	unknow	unknow	HNSC_HPV-	B	B	47	32	285.022	467.748	0.754775	12.7941	High	1.21053	Signature_3	25.397	39.3938	12.4191	24.7663	15.8682	57.0628	40.7076	57.1929	40.421	345.939	165.996	57.7173	7.59601	80.5869	30.6242	10.407	114.064	81.4802	86.2208	19.8734	144.588
TCGA-BA-6871	TCGA-HNSCC	75	Male	unknow	unknow	unknow	No	HNSC_HPV-	B	C	111	43	746.205	1112.45	0.638833	20.4308	High	2.73684	Signature_1	20.1223	26.1827	10.2399	22.7003	11.0176	59.6216	75.1402	16.6804	68.0993	532.279	265.878	21.29	6.52032	65.7357	36.6269	9.37566	59.3691	74.5926	44.5202	11.6575	108.649
TCGA-TN-A7HL	TCGA-HNSCC	59	Male	STAGE IV	T3	N2/N3	Yes	HNSC_HPV+	C	B	456	256	-428.231	2547.22	0.608974	-8.49216	Low	11.8158	Signature_1	9.85947	8.4414	6.94357	23.5195	12.7066	47.3263	71.6704	4.49263	49.8908	288.312	273.481	1.71943	0.0256801	29.3246	23.6761	4.5012	56.3789	69.8338	15.3469	4.06703	58.6661
TCGA-CQ-5331	TCGA-HNSCC	73	Female	unknow	T2	unknow	No	HNSC_HPV-	A	A	90	44	36.448	1903.59	0.629597	-9.64978	Low	2.34211	Signature_1	16.8479	17.4932	12.8516	14.5679	11.3876	41.9378	38.7224	23.6529	32.4811	226.724	182.353	37.0038	13.1341	48.0359	26.4891	17.3293	52.9507	87.4306	43.1561	9.0877	66.0764
TCGA-CV-A45T	TCGA-HNSCC	64	Female	STAGE II	T1	N0/N1	No	HNSC_HPV-	A	A	2	4	41.1185	2297.76	0.583059	-10.2649	Low	0.0526316	Signature_2	9.7854	16.8121	6.72826	15.0568	9.22332	32.3379	34.712	9.35099	25.5208	255.39	138.243	16.1966	0.292347	28.1392	24.5247	7.2183	58.9944	53.8311	30.3333	6.08857	75.035
TCGA-CN-5369	TCGA-HNSCC	90	Female	STAGE IV	T4	N0/N1	No	HNSC_HPV-	A	B	133	69	495.873	1969.72	0.567847	-9.59448	Low	3.5	Signature_3	11.8231	19.4077	7.48531	10.564	8.76064	36.9183	46.0835	18.9146	33.5709	288.115	159.365	50.5599	2.76606	33.968	28.9767	14.5136	51.1134	74.1607	33.3129	8.39892	84.0499
TCGA-D6-6823	TCGA-HNSCC	50	Male	STAGE II	T2	N0/N1	No	HNSC_HPV-	B	C	84	31	-831.616	160.245	0.874478	7.99431	High	2.10526	Signature_2	16.519	50.7913	11.1724	27.7822	18.4273	40.9147	58.9951	45.3121	65.1201	505.106	294.194	162.444	21.8854	113.728	39.4636	7.10107	117.723	99.2722	85.485	13.2595	74.8667
TCGA-BB-A5HY	TCGA-HNSCC	64	Male	STAGE IV	T3	N2/N3	Yes	HNSC_HPV-	B	C	168	80	-1043.27	48.0432	0.896541	27.0871	High	4.36842	Signature_2	17.3133	41.6542	7.97582	32.5796	9.27987	38.2311	96.474	14.808	52.3532	416.575	276.535	131.927	2.30448	81.4393	34.1775	6.14679	119.947	67.773	42.0972	8.65434	114.333
TCGA-CR-6491	TCGA-HNSCC	60	Male	STAGE IV	T4	N2/N3	Yes	HNSC_HPV-	A	A	84	50	-689.533	320.349	0.852109	-14.6036	Low	2.13158	Signature_2	20.6405	25.0234	6.97751	9.4129	8.64846	23.1822	21.1275	18.1392	29.6752	208.064	142.832	58.7681	0.408209	43.99	35.7116	6.28377	46.293	58.1398	26.0725	11.1105	92.6935
TCGA-UF-A71D	TCGA-HNSCC	54	Female	STAGE IV	T4	N0/N1	Yes	HNSC_HPV-	A	B	336	187	-1201.27	15.7404	0.908563	-1.4667	Low	8.55263	Signature_2	19.1554	16.4047	10.0507	9.20637	11.2532	49.0763	79.9149	13.5485	50.2921	317.969	169.802	59.2252	7.24617	73.1283	56.9496	5.92327	116.483	148.707	33.4794	6.24503	98.2014
TCGA-CV-A6JU	TCGA-HNSCC	61	Female	STAGE IV	T4	N0/N1	Yes	HNSC_HPV-	C	A	96	47	-319.16	586.087	0.799599	-1.94958	Low	2.47368	Signature_2	8.06853	8.7383	7.26205	7.48128	13.3487	24.7729	73.5553	9.85358	43.1537	198.647	148.257	22.478	0.00757442	53.7987	16.9416	1.9788	117.878	88.2543	23.5877	3.69376	54.6243
TCGA-F7-7848	TCGA-HNSCC	47	Male	STAGE IV	T4	N0/N1	Yes	HNSC_HPV-	B	B	246	128	-78.2844	1121.48	0.726132	4.22924	High	6.28947	Signature_2	26.2228	42.5857	13.2156	9.43481	15.6702	44.9496	81.8043	25.8685	54.6935	385.919	184.39	45.9344	0.487132	91.7216	55.7488	11.025	94.3378	116.356	81.9011	17.6898	152.537
TCGA-CN-6019	TCGA-HNSCC	61	Male	STAGE IV	T4	N0/N1	Yes	HNSC_HPV-	A	A	92	36	1587.28	1897.59	0.438807	-6.0765	Low	2.36842	Signature_2	11.3308	13.4536	4.64658	10.6579	4.94235	41.9688	60.3913	21.125	39.8093	232.666	163.872	44.4736	10.074	35.8707	23.472	6.12319	61.6551	34.098	31.8652	14.9367	97.1428
TCGA-CV-7238	TCGA-HNSCC	69	Female	STAGE II	T2	N0/N1	Yes	HNSC_HPV-	C	B	26	14	-77.2218	1335.95	0.70402	-3.84156	Low	0.684211	Signature_3	15.4258	35.6838	11.2754	26.9177	8.28392	30.4797	53.3055	23.9311	41.8354	291.44	189.228	20.7151	2.20072	43.9836	34.4523	11.5934	81.2231	85.2944	61.1239	8.02121	119.571
TCGA-F7-A50G	TCGA-HNSCC	66	Male	STAGE III	T3	N0/N1	Yes	HNSC_HPV-	A	A	70	37	-278.552	1398.34	0.718357	-15.2677	Low	1.84211	Signature_3	8.9499	13.2432	6.88163	15.2049	9.54923	25.5265	36.559	11.7417	18.3794	235.736	122.069	39.4143	0.337349	28.1723	29.4672	13.8659	77.4299	63.226	38.2215	5.43525	106.819
TCGA-QK-A8Z8	TCGA-HNSCC	60	Female	STAGE IV	T3	N0/N1	No	HNSC_HPV-	C	B	324	173	-1201.65	27.5815	0.907859	4.00973	High	8.39474	Signature_2	19.6158	21.8246	12.2586	21.7201	8.37304	30.5384	73.1576	14.8721	31.3935	298.619	164.803	41.4293	0.0540506	75.0974	38.7373	15.7186	88.7121	95.4688	43.3143	13.9153	63.0191
TCGA-CV-7437	TCGA-HNSCC	77	Male	STAGE II	T2	unknow	unknow	HNSC_HPV-	B	B	93	49	-988.906	-44.4882	0.899008	19.1299	High	2.42105	Signature_3	10.1919	26.2731	7.49542	11.8587	10.1092	50.8083	45.934	30.8864	40.1144	327.394	206.842	128.896	28.375	103.491	29.6735	6.36773	81.724	62.7397	45.0549	16.786	148.015
TCGA-BB-4223	TCGA-HNSCC	48	Male	STAGE IV	T2	N2/N3	Yes	HNSC_HPV+	A	B	52	28	-685.824	1515.44	0.747328	6.09866	High	1.34211	Signature_1	11.5916	19.7252	6.81885	12.0694	10.3326	28.1831	45.6473	22.877	27.9898	215.009	140.12	30.8656	0.403738	37.8738	25.6491	7.34759	64.2738	52.9528	45.1026	12.1478	153.097
TCGA-CR-6470	TCGA-HNSCC	38	Male	STAGE II	T2	N0/N1	Yes	HNSC_HPV+	A	B	30	7	345.557	2170.55	0.561729	2.9118	Low	0.789474	Signature_3	31.4058	48.8417	18.0542	29.1248	24.9656	77.9173	74.4648	19.1054	60.1502	422.041	208.9	11.3105	33.8346	78.6373	53.9721	30.3837	67.0495	87.4439	77.0241	12.2927	100.077
TCGA-CR-6482	TCGA-HNSCC	62	Male	unknow	unknow	unknow	unknow	HNSC_HPV+	C	B	31	12	367.135	2388.32	0.532322	-0.923617	Low	0.789474	Signature_3	28.1995	30.4976	14.2478	16.4399	15.1215	71.0593	80.1751	47.871	65.4118	403.292	217.661	21.9106	12.8556	56.2116	41.719	16.0749	73.7994	116.251	85.0583	11.3602	166.517
TCGA-BA-A4IF	TCGA-HNSCC	59	Male	unknow	unknow	unknow	Yes	HNSC_HPV+	B	C	71	22	-1196.65	-297.781	0.926565	8.55259	High	1.84211	Signature_2	15.465	22.6286	8.671	32.422	12.8379	27.0944	49.4514	38.2903	60.9556	488.456	228.631	144.438	18.4743	106.953	38.1674	14.3769	98.966	79.5749	40.7714	18.736	157.255
TCGA-CV-6945	TCGA-HNSCC	41	Male	STAGE IV	T4	N2/N3	unknow	HNSC_HPV-	C	A	98	64	-867.377	-71.855	0.892869	-5.98159	Low	2.42105	Signature_2	10.4269	19.8697	7.16234	7.96911	7.24932	25.4818	36.677	14.0962	27.2307	260.427	131.597	49.0987	1.90263	28.8749	26.3004	5.46769	85.1445	57.7657	28.9409	5.11707	119.485
TCGA-D6-6824	TCGA-HNSCC	61	Male	STAGE IV	T4	N0/N1	No	HNSC_HPV-	A	B	2	1	798.319	1743.52	0.558599	2.03788	Low	0.0526316	Signature_2	21.3769	29.6799	13.1106	10.9663	11.5961	51.7358	55.1872	36.1086	44.8817	278.174	172.904	35.6416	3.09344	58.5666	41.4242	16.8663	81.8374	89.5016	66.5093	16.9716	147.974
TCGA-UF-A7JS	TCGA-HNSCC	59	Male	STAGE IV	T4	N2/N3	Yes	HNSC_HPV-	A	A	52	29	-303.294	1580.99	0.70204	-26.2038	Low	1.34211	Signature_3	10.5253	6.79358	2.35287	2.56308	10.392	6.66795	22.4303	1.10376	13.408	84.3385	54.6818	18.385	0.122029	9.38372	8.27094	1.09991	38.5279	35.2812	13.6042	1.46194	34.0081
TCGA-CQ-6219	TCGA-HNSCC	50	Female	STAGE IV	T3	N2/N3	No	unknow	C	B	35	18	509.359	1715.07	0.596625	5.97015	High	0.921053	Signature_3	11.5155	35.05	12.4126	16.1179	9.63584	33.9154	63.2621	26.2052	52.5098	404.395	159.31	64.0528	2.64014	37.6983	32.7824	14.7764	60.7294	79.355	45.9758	17.712	122.901
TCGA-MZ-A7D7	TCGA-HNSCC	51	Male	STAGE IV	T3	N2/N3	Yes	HNSC_HPV-	A	A	87	44	-1358.44	-215.772	0.930906	-0.245795	Low	2.23684	Signature_2	9.14002	24.0324	5.32998	18.2337	7.1837	9.91904	48.7961	9.74182	18.4249	131.558	197.447	22.7376	3.37428	60.9541	31.2159	5.0663	44.124	71.6498	48.8655	4.45876	85.9493
TCGA-BA-A6DG	TCGA-HNSCC	49	Male	unknow	unknow	unknow	Yes	HNSC_HPV-	C	B	6	6	1050.49	1288.13	0.583089	-0.131724	Low	0.157895	Signature_3	15.3523	21.0325	8.88755	24.0165	9.57273	31.5128	64.2454	16.0118	37.7082	385.976	218.25	91.8046	2.28409	31.8183	39.5012	8.86333	84.9133	70.871	47.7128	10.006	137.192
TCGA-CV-A6JM	TCGA-HNSCC	85	Male	unknow	unknow	unknow	No	HNSC_HPV-	B	A	188	139	-601.078	669.271	0.816775	-19.1447	Low	4.86842	Signature_1	3.11447	12.1882	2.52998	5.44767	4.82404	8.83921	25.7646	2.78858	23.9221	109.496	81.5846	43.1269	0.388857	41.3279	9.39635	1.56752	25.5222	27.6546	14.9985	1.49229	28.7218
TCGA-CR-6474	TCGA-HNSCC	51	Male	STAGE IV	T2	N2/N3	Yes	HNSC_HPV-	C	B	58	34	999.43	1313.76	0.586119	5.01928	High	1.5	Signature_2	11.6049	21.1785	7.32193	12.9009	13.4872	45.0347	63.1603	29.5493	43.5614	336.711	172.718	59.0168	14.028	44.8129	19.3723	4.81765	79.8216	72.6553	41.6863	23.6044	139.625
TCGA-QK-A6II	TCGA-HNSCC	52	Male	STAGE IV	T4	N2/N3	Yes	HNSC_HPV-	A	A	141	66	-1107.18	789.201	0.848151	-25.1642	Low	3.57895	Signature_1	2.53808	8.26504	2.11148	4.46408	4.33978	11.6717	36.0742	2.9269	14.6492	103.382	80.3702	21.9079	0.475205	21.5165	10.2011	1.84091	19.1189	29.8064	17.9062	1.01654	24.4237
TCGA-BA-6873	TCGA-HNSCC	28	Male	STAGE IV	T4	N2/N3	No	HNSC_HPV-	B	C	55	18	-446.426	806.117	0.791348	6.96687	High	1.44737	Signature_3	15.7688	43.9178	10.3988	34.1918	15.7086	72.0712	59.715	28.9454	55.7074	403.125	293.346	58.3433	13.0033	52.884	39.2705	15.2897	87.1049	96.169	73.0947	19.4846	138.144
TCGA-CN-6021	TCGA-HNSCC	63	Female	unknow	unknow	unknow	unknow	HNSC_HPV-	A	A	230	108	-549.458	520.224	0.824942	-3.44944	Low	5.97368	Signature_2	23.811	21.7522	8.42503	13.2317	10.8781	38.0687	47.9822	16.3161	61.0336	216.95	205.654	106.129	39.8623	48.8174	27.8999	7.98095	86.9871	66.5413	52.1513	10.9387	94.721
TCGA-CV-5978	TCGA-HNSCC	53	Female	STAGE IV	T4	N2/N3	unknow	HNSC_HPV-	B	B	117	58	994.475	1495.09	0.564948	16.6708	High	2.97368	Signature_2	32.781	30.5653	13.3919	13.4034	8.42339	48.0888	70.3549	30.0134	57.4132	378.056	185.302	72.1379	23.6444	86.4827	40.4989	14.137	124.322	95.0563	62.2456	17.6566	150.015
TCGA-CN-A63T	TCGA-HNSCC	60	Male	STAGE IV	T3	N2/N3	Yes	HNSC_HPV-	B	C	187	95	-183.345	1331.35	0.715469	0.399634	Low	4.71053	Signature_2	18.1174	24.0713	7.81599	19.348	9.62266	27.7865	55.9828	13.0686	32.1974	493.56	208.233	113.943	0.155981	54.3265	41.1369	7.50556	89.5226	59.0503	41.0244	5.89017	70.9348
TCGA-MT-A67F	TCGA-HNSCC	60	Female	STAGE IV	T4	N0/N1	Yes	HNSC_HPV-	A	B	202	76	199.314	2605.75	0.526143	-12.8385	Low	5.26316	Signature_1	11.0092	11.2621	9.68018	8.15232	9.57119	22.0892	79.7667	14.3028	23.1953	309.601	171.707	43.9082	1.15246	26.3076	34.7036	8.44873	51.4918	57.495	24.1349	4.94277	48.5546
TCGA-CN-6013	TCGA-HNSCC	56	Male	STAGE IV	T4	N2/N3	Yes	HNSC_HPV-	A	B	140	60	39.5697	2212.79	0.593329	-5.01939	Low	3.65789	Signature_1	24.7518	23.2804	6.3869	21.1206	13.1005	24.797	43.7402	30.7554	35.4635	303.779	128.916	70.1366	0.273992	30.7305	27.8951	9.91768	92.9172	68.5512	45.5835	19.4499	89.5927
TCGA-CR-5247	TCGA-HNSCC	48	Male	unknow	unknow	unknow	Yes	HNSC_HPV-	C	B	57	24	263.523	-394.813	0.833317	0.644755	Low	1.5	Signature_3	59.8707	19.3019	6.84278	7.39663	9.58051	35.0076	53.9163	14.3328	55.3355	271.249	198.161	170.162	6.0373	62.1359	27.6866	4.50362	60.2981	67.9808	24.1698	15.8484	201.908
TCGA-CN-4734	TCGA-HNSCC	70	Male	STAGE II	T2	N0/N1	Yes	unknow	A	A	107	74	153.266	1640.54	0.646127	-13.045	Low	2.73684	Signature_1	11.3089	25.7596	7.91062	15.3981	10.5472	36.8911	38.2711	18.1568	29.6668	177.675	220.251	42.615	5.20289	32.1486	23.1885	11.1648	55.6028	67.9073	51.3458	8.7768	55.509
TCGA-CR-6481	TCGA-HNSCC	47	Male	unknow	unknow	unknow	unknow	HNSC_HPV+	A	B	342	153	359.089	2788.73	0.482709	-9.13068	Low	8.89474	Signature_1	22.7507	20.6864	11.3473	9.04324	11.6343	62.3164	41.0086	20.9709	46.248	321.15	189.355	4.14828	5.53553	50.2695	31.9856	12.7425	55.4277	92.7852	45.6995	8.49288	141.958
TCGA-BA-5153	TCGA-HNSCC	51	Male	unknow	T2	unknow	Yes	HNSC_HPV+	A	B	33	10	-560.177	1591.44	0.727336	-5.02121	Low	0.868421	Signature_3	26.2521	32.1672	16.5661	19.0559	29.4511	37.7184	83.9543	20.2659	42.4781	356.277	179.175	2.52915	6.16122	42.6661	43.9684	13.9407	63.9269	90.2298	71.0567	8.75646	118.794
TCGA-CQ-5323	TCGA-HNSCC	82	Male	STAGE I	T1	N0/N1	Yes	HNSC_HPV+	A	B	39	19	-668.78	714.663	0.81866	-7.54587	Low	1	Signature_3	14.9724	18.1614	7.95168	19.6044	17.9069	41.0031	55.5306	14.2481	57.615	292.201	182.279	42.6137	17.1335	47.5514	40.7217	9.65648	73.3981	91.1089	35.0342	9.73639	94.4166
TCGA-IQ-A61H	TCGA-HNSCC	76	Male	STAGE II	T2	N0/N1	No	HNSC_HPV-	B	C	94	51	-213.869	150.474	0.827766	19.7114	High	2.42105	Signature_3	30.2327	24.1927	8.99392	22.9892	14.275	40.6889	90.5095	35.1944	65.1968	844.505	325.855	35.5825	14.6353	97.0209	58.584	7.49567	109.259	99.9608	46.0982	8.36433	142.829
TCGA-CV-6951	TCGA-HNSCC	57	Male	STAGE IV	T4	N2/N3	unknow	HNSC_HPV-	A	B	104	47	-867.158	-251.084	0.904393	1.00008	Low	2.68421	Signature_3	21.742	28.8462	10.615	10.9125	10.5431	45.6347	63.05	18.29	43.3199	315.847	215.046	107.797	11.2363	62.2134	48.8199	6.5969	100.557	88.0148	54.8476	12.9279	188.183
TCGA-CN-4733	TCGA-HNSCC	61	Male	STAGE III	T1	N0/N1	No	HNSC_HPV-	A	A	2	2	1215.56	2713.3	0.379354	-15.7262	Low	0.0526316	Signature_3	14.844	19.031	5.84858	7.57112	9.70345	25.5081	48.1278	16.5082	26.9841	173.441	114.946	21.0983	2.88879	36.4238	17.7357	7.75642	53.1665	55.043	42.6405	10.9973	73.5358
TCGA-CV-7263	TCGA-HNSCC	64	Male	STAGE II	T2	unknow	unknow	HNSC_HPV-	A	B	89	42	422.791	1098.11	0.676175	3.24028	Low	2.28947	Signature_3	25.2083	31.235	13.8838	8.01227	16.0952	54.3391	62.4526	21.3908	54.676	337.157	194.973	55.6755	12.8288	94.8234	42.5064	12.749	122.415	123.61	64.145	11.6261	104.108
TCGA-CV-7440	TCGA-HNSCC	38	Male	STAGE II	T2	unknow	unknow	HNSC_HPV-	B	C	177	56	-823.069	375.734	0.858056	9.37246	High	4.44737	Signature_2	19.2949	49.2221	14.6668	12.4012	21.8496	56.5609	59.2137	22.8622	49.8824	455.346	276.35	106.613	23.034	84.6986	29.3514	11.883	92.3715	102.738	91.357	14.8293	120.184
TCGA-F7-A620	TCGA-HNSCC	47	Male	STAGE III	T3	N0/N1	No	HNSC_HPV-	A	B	33	23	-330.365	1677.38	0.694757	-4.56729	Low	0.868421	Signature_3	13.954	20.672	8.67282	18.0763	7.8772	22.212	58.9406	14.1222	29.5339	375.372	200.816	70.1519	2.39966	46.7816	28.3025	8.6793	74.7404	66.3674	38.1933	4.39179	79.1649
TCGA-QK-A8Z9	TCGA-HNSCC	56	Male	STAGE IV	T4	N2/N3	Yes	HNSC_HPV-	C	B	81	53	964.912	1069.8	0.61874	3.38689	High	2.10526	Signature_3	10.8515	19.2609	10.9107	19.5861	9.08179	56.2304	56.5768	22.7366	45.8947	408.602	221.247	30.1927	4.5409	46.9004	47.7387	12.6608	131.295	112.895	31.4902	17.3512	123.198
TCGA-CV-5430	TCGA-HNSCC	61	Male	STAGE IV	T4	N2/N3	Yes	HNSC_HPV-	A	C	97	55	-192.856	1215.42	0.728212	10.4677	High	2.5	Signature_1	23.1502	53.8556	8.95043	44.6863	13.8576	62.4543	83.3251	25.7774	66.6583	470.746	267.377	21.0879	0.221359	98.996	49.752	7.43769	162.573	89.0242	97.3325	13.9563	134.714
TCGA-CN-6992	TCGA-HNSCC	61	Male	STAGE IV	T3	N2/N3	Yes	HNSC_HPV-	C	B	269	140	-291.269	156.221	0.833622	21.6763	High	6.92105	Signature_2	23.8032	28.8421	13.9167	26.136	11.2778	42.6162	66.1903	41.7963	69.8139	339.351	204.375	76.8899	26.0971	148.317	52.5266	10.7671	131.463	75.8743	71.2117	15.3226	187.361
TCGA-BB-A6UO	TCGA-HNSCC	61	Female	STAGE IV	T4	N2/N3	Yes	HNSC_HPV-	A	B	87	43	126.193	617.289	0.755669	-8.3907	Low	2.18421	Signature_3	7.31292	17.5681	6.12557	16.0588	4.29144	25.1368	45.4352	13.0304	32.6893	336.591	195.429	32.5921	2.54874	49.3043	23.9526	5.84325	55.0274	61.0751	24.0782	6.59571	86.7309
TCGA-BA-5556	TCGA-HNSCC	58	Female	STAGE II	T2	N0/N1	No	HNSC_HPV-	A	A	87	37	-110.828	2043.16	0.630476	-10.1529	Low	2.26316	Signature_3	15.5069	23.729	9.39631	13.3486	13.6336	48.1417	39.1073	26.4838	33.0029	226.307	156.619	65.8556	2.45203	57.6239	26.6523	13.7259	71.4566	76.8767	44.521	9.91714	92.3971
TCGA-CN-4728	TCGA-HNSCC	56	Male	STAGE IV	T3	N2/N3	Yes	HNSC_HPV-	A	B	45	18	1668.96	1962.16	0.419417	-0.26652	Low	1.18421	Signature_2	15.902	23.286	9.64768	11.697	13.3198	39.9865	79.7297	29.1302	41.4871	287.969	178.56	62.9011	13.6427	46.3811	32.1292	7.59279	90.9665	59.775	41.5258	20.8775	150.889
TCGA-CV-A6K2	TCGA-HNSCC	79	Male	STAGE IV	T4	N0/N1	Yes	HNSC_HPV-	A	B	480	244	-446.24	948.923	0.778342	-4.22629	Low	12.3421	Signature_1	10.9731	15.4603	10.0247	13.6864	13.0558	38.7162	74.5864	17.6725	30.3465	364.314	181.135	37.6454	6.77509	42.8046	38.1457	12.4766	65.6825	74.7315	41.597	11.9893	78.0313
TCGA-HD-8224	TCGA-HNSCC	63	Male	STAGE IV	T3	N2/N3	Yes	HNSC_HPV-	A	B	56	28	90.2539	379.759	0.781344	8.56935	High	1.44737	Signature_3	29.0461	39.747	12.7385	16.1255	18.5134	41.9834	63.4511	22.4331	44.422	255.599	112.514	30.0964	17.6405	62.5463	42.6676	18.2914	65.5688	103.028	86.3576	16.637	182.953
TCGA-CR-7390	TCGA-HNSCC	67	Male	STAGE IV	T4	N0/N1	unknow	HNSC_HPV-	B	B	99	57	-217.635	60.447	0.835412	6.45999	High	2.52632	Signature_1	19.8451	37.0106	8.66173	17.5713	16.4301	39.9156	55.8864	43.3936	56.9937	355.495	203.741	232.204	32.3325	156.482	36.7619	6.63558	72.5109	97.3755	39.2805	14.9209	75.3838
TCGA-UF-A7JH	TCGA-HNSCC	59	Male	STAGE IV	T4	N0/N1	Yes	HNSC_HPV-	C	B	50	34	527.394	1153.09	0.658733	-4.91134	Low	1.26316	Signature_2	9.00589	19.2153	4.73413	23.8054	6.4271	26.5911	37.4647	15.7883	40.0379	294.382	196.956	51.0037	4.13556	36.0942	27.1524	5.38843	56.9472	50.0247	33.9833	7.4941	123.185
TCGA-RS-A6TO	TCGA-HNSCC	82	Female	STAGE IV	T4	N2/N3	Yes	HNSC_HPV-	C	B	111	55	-142.098	1051.23	0.739521	1.4174	Low	2.84211	Signature_3	14.9876	26.1184	10.4117	25.9582	7.65997	51.1498	62.7523	16.8451	24.8045	334.344	172.736	104.198	6.32202	36.6517	23.4483	6.24819	53.6734	65.2479	45.9683	4.21352	81.6651
TCGA-P3-A6SX	TCGA-HNSCC	67	Male	STAGE III	T2	N0/N1	Yes	HNSC_HPV-	B	C	132	67	-745.4	-442.581	0.908713	1.94495	Low	3.42105	Signature_2	6.55954	23.1804	6.19043	31.5862	17.3253	33.8201	72.4788	20.8147	39.9867	520.692	288.269	131.633	8.64735	46.9779	52.6828	6.25702	87.9008	116.293	33.2176	6.20255	91.433
TCGA-CQ-6229	TCGA-HNSCC	61	Male	STAGE II	T2	N0/N1	No	HNSC_HPV-	A	B	14	8	-247.526	774.615	0.776088	-9.13524	Low	0.368421	Signature_3	13.756	21.0394	8.37263	15.2868	7.49288	25.5366	45.6329	18.6677	28.784	299.03	158.232	60.1913	1.45725	40.6776	29.2322	6.36397	76.9526	65.7261	37.3512	9.162	101.836
TCGA-CV-7245	TCGA-HNSCC	62	Male	STAGE IV	T4	N0/N1	unknow	HNSC_HPV-	B	B	412	197	-473.359	124.656	0.850531	3.35989	Low	10.5526	Signature_2	17.7321	20.1219	10.0061	14.5787	9.15704	40.8568	80.7444	23.4585	47.3276	292.765	190.714	116.683	14.8115	53.5854	34.8453	6.60186	109.283	71.4517	46.3447	20.8676	84.5188
TCGA-CN-5358	TCGA-HNSCC	60	Male	STAGE II	T2	N0/N1	No	HNSC_HPV-	A	A	8	3	1727.48	2517.21	0.336066	-13.0515	Low	0.210526	Signature_2	17.5064	21.1842	8.62534	10.0326	8.93175	30.7837	39.2701	26.0617	28.252	206.1	119.934	24.7097	6.87671	44.4093	25.4615	8.93739	56.6204	65.2374	38.7623	12.2411	78.2643
TCGA-CR-7383	TCGA-HNSCC	79	Female	STAGE I	T1	N0/N1	No	HNSC_HPV-	B	B	88	43	687.696	1564.68	0.593327	3.26446	Low	2.26316	Signature_3	20.9847	24.7722	8.02547	10.0109	9.6214	36.7908	63.4238	24.1043	44.8685	238.195	259.256	36.366	4.5437	54.5687	38.5427	9.08702	86.6377	77.5414	51.4927	13.4382	157.196
TCGA-UF-A7JJ	TCGA-HNSCC	68	Male	STAGE IV	T4	N0/N1	Yes	HNSC_HPV-	A	A	31	7	936.113	1993.27	0.510537	-5.09162	Low	0.815789	Signature_2	9.13753	18.8083	7.89206	17.4503	6.56822	24.438	49.5962	10.6021	25.272	268.942	146.303	21.2824	4.97839	30.3447	27.6383	6.4009	60.2681	50.9697	28.7657	18.2995	85.9151
TCGA-CV-7242	TCGA-HNSCC	60	Female	STAGE II	T2	N0/N1	unknow	HNSC_HPV-	A	B	257	107	-976.478	1323.28	0.792503	-2.84166	Low	6.52632	Signature_2	16.2189	11.7126	11.0491	14.3728	8.30811	41.0193	56.0194	17.1985	45.9541	241.639	182.451	84.0221	6.36068	46.0139	63.8509	9.34354	95.646	95.6201	25.2052	20.2545	134.694
TCGA-CN-6011	TCGA-HNSCC	57	Male	STAGE IV	T4	N0/N1	Yes	HNSC_HPV-	C	B	268	126	-605.228	697.753	0.814709	-1.50349	Low	6.94737	Signature_1	18.9829	15.903	8.26546	11.554	18.7254	43.2596	57.2814	17.9989	36.9686	262.954	156.782	84.8301	15.8911	28.4828	37.0102	12.0223	137.772	80.9344	34.4879	13.2245	219.036
TCGA-F7-A61V	TCGA-HNSCC	54	Male	STAGE II	T2	N0/N1	No	HNSC_HPV-	A	B	86	35	-1064.38	195.517	0.88817	-5.94321	Low	2.23684	Signature_2	12.2291	13.7956	11.9056	14.3966	8.81735	29.5758	54.5066	17.5579	40.9215	340.36	191.205	101.883	2.72046	39.797	38.3985	4.55508	80.4241	82.4483	24.5267	8.2048	94.0274
TCGA-CN-A6V6	TCGA-HNSCC	59	Male	STAGE IV	T2	N2/N3	Yes	HNSC_HPV+	A	C	49	35	-429.253	1835.83	0.688443	-1.63644	Low	1.23684	Signature_3	12.7585	14.4983	9.67813	19.5946	18.5937	42.5202	50.996	12.2623	60.1701	463.854	192.995	4.04098	5.59518	34.9453	46.6229	11.8994	53.9354	100.811	28.5128	8.61197	98.9018
TCGA-BA-A4II	TCGA-HNSCC	46	Male	STAGE II	T2	N0/N1	No	HNSC_HPV-	A	B	57	34	-319.272	744.996	0.785385	2.42534	Low	1.47368	Signature_2	19.5161	27.6561	10.2343	21.3921	10.6381	20.5623	67.0893	11.9473	43.5838	351.645	202.996	36.4475	11.2006	75.2595	35.0744	15.3126	86.4385	92.6606	74.6167	10.9526	64.9036
TCGA-CX-7219	TCGA-HNSCC	47	Male	STAGE IV	T4	N2/N3	Yes	HNSC_HPV-	C	C	84	42	517.221	1274.41	0.646371	-0.72729	Low	2.18421	Signature_1	33.58	33.2067	6.84685	28.905	16.1015	41.7929	66.9442	28.4889	50.6547	433.969	210.958	54.1641	1.05354	92.0486	47.7983	13.3903	86.4146	95.7825	74.7282	15.5006	78.3589
TCGA-UF-A71A	TCGA-HNSCC	67	Male	STAGE IV	T4	N2/N3	No	HNSC_HPV-	C	C	146	82	-819.048	-590.684	0.921817	25.4558	High	3.65789	Signature_2	13.4332	19.0038	8.91138	19.1662	6.5675	34.2071	47.6082	21.4438	46.6603	426.227	211.988	126.871	13.1498	87.8712	35.0412	6.81609	140.868	56.1523	19.0251	7.1944	184.497
TCGA-HD-8635	TCGA-HNSCC	61	Female	STAGE III	T1	N0/N1	No	HNSC_HPV-	C	B	149	92	-330.165	670.272	0.793102	3.65989	High	3.86842	Signature_1	21.524	45.7415	10.1183	20.3411	11.2155	30.21	67.094	17.3718	27.5477	338.913	169.402	91.0712	6.58083	58.4104	47.5744	9.91824	108.897	105.861	91.5843	13.9999	117.052
TCGA-CN-6988	TCGA-HNSCC	47	Male	STAGE IV	T4	N2/N3	unknow	HNSC_HPV-	C	B	126	60	-1439.96	-562.337	0.952006	5.27537	High	3.23684	Signature_2	15.2253	23.6428	14.0592	21.3936	10.2223	42.4662	39.4555	22.1018	50.1974	364.543	173.762	78.1714	33.6046	88.5476	78.8805	12.6389	91.7819	89.112	61.3625	13.6917	77.2448
TCGA-CN-6997	TCGA-HNSCC	66	Male	STAGE IV	T3	N2/N3	Yes	HNSC_HPV-	B	C	119	46	-464.212	-105.878	0.86717	27.2436	High	3.10526	Signature_2	33.4693	31.9339	8.04243	77.7915	19.7465	36.0902	78.2879	44.7148	73.5375	628.798	339.686	297.739	39.6336	152.709	42.8364	12.0661	130.539	64.354	56.9053	22.2916	222.269
TCGA-CN-5374	TCGA-HNSCC	56	Female	STAGE IV	T2	N2/N3	Yes	HNSC_HPV+	A	B	96	60	-851.585	1694.45	0.746034	0.985079	Low	2.52632	Signature_1	16.2667	18.8848	14.7157	27.6269	18.5527	57.767	72.37	16.5019	39.9106	400.002	179.448	1.48188	4.14006	69.7513	77.9387	15.6472	86.9197	101.112	37.0266	7.72696	101.635
TCGA-HD-7753	TCGA-HNSCC	62	Male	STAGE I	T1	N0/N1	Yes	HNSC_HPV-	C	B	85	32	-58.5257	714.764	0.763994	5.42314	High	2.21053	Signature_2	21.9242	24.009	13.5442	16.7281	10.0954	51.7141	46.1511	26.387	47.37	301.34	174.146	40.3348	1.21137	70.6167	38.0417	4.90028	94.0021	89.9032	43.8118	16.022	150.224
TCGA-CN-5360	TCGA-HNSCC	68	Male	STAGE IV	T4	N0/N1	Yes	HNSC_HPV-	A	A	416	176	395.317	1891.73	0.589223	-4.46036	Low	10.7368	Signature_2	39.3228	16.616	10.3088	11.7577	12.004	42.38	61.2361	25.2868	44.0966	248.524	156.114	162.908	30.9547	59.5166	35.3059	11.1577	62.0653	61.93	39.4901	10.7296	86.5131
TCGA-UP-A6WW	TCGA-HNSCC	58	Male	unknow	unknow	unknow	Yes	HNSC_HPV+	B	B	34	19	-314.288	1107.2	0.750896	-1.8859	Low	0.868421	Signature_3	12.5258	13.1723	9.88321	23.0795	10.6812	48.6777	40.6301	8.17709	36.8214	423.846	162.405	1.16243	0.715996	37.2054	31.2391	6.27021	61.4262	69.6598	21.793	4.61967	182.017
TCGA-F7-A50I	TCGA-HNSCC	72	Male	STAGE IV	T4	N0/N1	unknow	HNSC_HPV-	A	B	93	43	-523.521	747.214	0.803394	-3.45052	Low	2.36842	Signature_2	11.5904	24.791	6.23229	23.3259	11.0219	26.335	97.577	12.3681	31.4125	367.393	251.979	67.527	7.55405	54.3652	39.1292	7.09413	75.5881	74.7239	45.3606	9.0387	142.011
TCGA-CR-7391	TCGA-HNSCC	36	Female	STAGE I	T1	N0/N1	No	HNSC_HPV-	A	A	1	1	823.523	1887.39	0.537845	-18.7484	Low	0.0263158	Signature_2	13.4326	17.7635	7.0605	7.55759	6.55698	34.1254	35.1536	17.3478	23.6921	143.579	103.704	20.5619	0.615735	26.4521	21.137	9.07279	47.1753	51.138	38.8229	10.3135	61.621
TCGA-CN-4729	TCGA-HNSCC	73	Male	STAGE III	T2	N0/N1	No	HNSC_HPV-	C	B	83	57	-131.268	648.408	0.777008	-9.40133	Low	2.15789	Signature_3	20.9367	25.7286	5.39772	10.0149	12.4361	30.8945	47.9849	25.6178	26.7751	282.705	155.351	48.0453	4.40451	42.6278	24.53	6.31615	53.73	71.9279	59.373	10.7521	108.902
TCGA-CQ-5329	TCGA-HNSCC	46	Female	STAGE II	T2	N0/N1	No	HNSC_HPV-	C	B	26	7	418.654	1323.52	0.651893	4.06548	High	0.631579	Signature_3	16.1761	45.8847	10.5985	12.8678	13.3431	39.6765	56.6474	11.9933	38.0873	282.079	272.801	109.641	26.5975	86.4636	25.9128	6.55944	107.732	69.5485	86.3453	19.0517	115.974
TCGA-CV-7411	TCGA-HNSCC	64	Female	STAGE IV	T4	N0/N1	unknow	HNSC_HPV-	A	A	81	34	-13.9377	494.788	0.78035	-24.1203	Low	2.10526	Signature_2	6.74076	9.19661	4.07402	5.20976	4.21061	33.5964	25.7362	12.1094	20.2379	123.05	75.6266	22.394	0.183286	20.82	16.8653	4.77084	44.6452	42.3384	17.1319	5.5561	49.0813
TCGA-P3-A5Q6	TCGA-HNSCC	49	Male	STAGE IV	T4	N2/N3	Yes	HNSC_HPV-	B	B	89	50	193.895	300.929	0.779066	8.15418	High	2.34211	Signature_3	9.27859	16.1399	6.12638	18.7527	6.58047	35.9131	50.2896	13.1513	40.4973	335.773	198.189	113.301	0.195174	41.1484	25.5212	3.62095	54.7347	53.873	17.2086	17.7261	69.0165
TCGA-DQ-5630	TCGA-HNSCC	73	Male	unknow	unknow	unknow	Yes	HNSC_HPV-	A	A	37	17	741.214	1822.77	0.5559	-5.33095	Low	0.947368	Signature_3	11.578	20.482	8.02306	9.3503	5.88238	20.2495	76.862	7.24815	27.1698	171.214	164.038	27.0544	3.04873	28.0884	25.95	6.19049	60.2187	78.6994	53.1222	7.56807	70.8726
TCGA-BA-A6DD	TCGA-HNSCC	44	Male	STAGE IV	T4	N2/N3	Yes	HNSC_HPV-	A	A	35	12	3.69061	1397.61	0.689004	-11.0886	Low	0.842105	Signature_3	8.03896	14.8755	6.28326	10.4206	7.79103	22.9285	36.9393	5.8587	33.7911	222.739	135.479	44.7651	0.915128	29.8573	22.69	5.95115	49.0267	50.2703	25.5283	5.28653	72.0267
TCGA-CR-5243	TCGA-HNSCC	51	Male	unknow	unknow	unknow	Yes	HNSC_HPV+	C	B	47	29	31.8728	1085.2	0.718634	-4.35164	Low	1.23684	Signature_3	26.0315	40.7567	18.1478	13.2234	20.4764	44.9962	78.8756	23.8452	54.062	380.097	153.071	1.8258	16.7795	51.6388	45.7696	17.7676	46.9214	85.2498	102.658	16.9303	172.68
TCGA-CV-6934	TCGA-HNSCC	66	Female	STAGE IV	T3	N2/N3	No	HNSC_HPV-	C	B	68	29	1635.55	1715.77	0.456337	2.52133	Low	1.76316	Signature_3	18.0773	28.5337	8.91083	13.3706	11.679	41.7958	45.4776	26.8613	41.1885	262.702	186.428	55.365	2.77565	38.8635	40.7634	9.00372	96.3139	68.8957	56.7676	30.4401	154.466
TCGA-CV-7247	TCGA-HNSCC	55	Male	STAGE III	T3	N0/N1	unknow	HNSC_HPV-	B	C	44	21	-404.165	-313.668	0.877766	7.96791	High	1.13158	Signature_2	100.818	34.4294	8.82587	14.3537	12.2586	43.8588	50.4718	39.2003	71.8601	450.23	274.651	64.1627	15.5173	78.1543	39.0234	11.7863	67.3947	92.4456	64.5652	12.5909	168.373
TCGA-QK-A6IG	TCGA-HNSCC	69	Male	STAGE III	T2	N0/N1	Yes	HNSC_HPV-	B	C	92	38	-471.529	1044.3	0.771842	5.48891	High	2.42105	Signature_1	12.6287	22.6339	6.95796	25.0574	10.4295	42.2039	65.8913	13.6478	55.9951	558.349	240.1	53.9755	1.27171	57.997	27.8665	5.8024	111.64	58.3114	28.3259	10.181	171.289
TCGA-CQ-7063	TCGA-HNSCC	59	Female	STAGE I	T1	unknow	No	HNSC_HPV-	A	A	104	54	-360.849	1870.51	0.67739	-11.0553	Low	2.65789	Signature_1	13.8246	27.6592	8.86496	16.6444	9.4223	41.9677	36.5408	21.4571	32.3237	254.26	148.126	67.8247	1.01279	45.6561	29.8978	17.791	78.214	82.3276	52.3758	7.67833	66.8072
TCGA-TN-A7HI	TCGA-HNSCC	56	Male	STAGE IV	T2	N2/N3	Yes	HNSC_HPV+	A	A	42	22	-322.808	1504.36	0.71202	-10.9179	Low	1.05263	Signature_3	8.07197	15.8712	4.67981	13.1176	11.2302	25.8071	33.7977	4.57356	44.9351	266.06	135.199	27.1281	0.317843	21.2078	14.7797	2.48494	74.4421	37.6279	20.9415	3.5048	68.689
TCGA-D6-6826	TCGA-HNSCC	64	Female	STAGE IV	T4	N2/N3	No	HNSC_HPV-	C	B	78	28	619.275	1665.95	0.589439	7.33255	High	1.97368	Signature_3	18.802	39.6699	15.8637	12.7124	14.1603	52.2122	61.1049	39.9385	36.8079	381.028	213.401	115.572	24.8379	107.463	68.0105	16.6154	68.2223	82.273	90.4107	10.9579	133.593
TCGA-CR-6492	TCGA-HNSCC	78	Male	STAGE III	T2	N0/N1	Yes	HNSC_HPV-	A	A	14	5	-472.645	928.804	0.782612	-6.63657	Low	0.368421	Signature_3	14.4212	21.0303	9.69332	10.8174	9.68895	34.5102	42.9909	20.0998	40.1649	256.781	155.278	91.048	2.41103	38.4865	31.2419	11.4654	76.848	76.5043	41.1913	11.988	91.3031
TCGA-P3-A6T2	TCGA-HNSCC	45	Male	STAGE IV	T3	N2/N3	Yes	HNSC_HPV-	B	C	42	38	-500.96	235.647	0.84403	3.50442	High	1.10526	Signature_3	16.5062	23.1105	10.952	24.8933	13.6223	50.7329	50.0312	25.9515	43.6689	525.254	238.926	95.6437	5.38383	53.2261	32.0062	16.7109	84.2941	75.4666	33.6531	12.3567	93.9291
TCGA-CV-6943	TCGA-HNSCC	74	Male	STAGE III	T3	unknow	unknow	HNSC_HPV-	A	A	25	7	1255.22	2465.02	0.407506	-13.5822	Low	0.631579	Signature_1	12.0944	21.1692	8.38254	7.98233	8.50117	39.6644	43.121	20.7258	31.7656	216.867	138.315	40.9107	1.32116	26.4898	32.9332	8.90985	60.343	65.0085	47.0089	13.1355	81.187
TCGA-CV-6940	TCGA-HNSCC	80	Female	STAGE III	T2	N0/N1	No	HNSC_HPV-	B	B	99	48	-528.741	129.725	0.854392	4.65592	High	2.57895	Signature_1	21.4374	42.6404	9.60411	12.7361	10.3992	43.9615	70.7992	28.1802	54.877	390.915	197.423	49.4511	4.0994	67.7189	42.0885	7.01199	95.6382	91.2705	66.9166	9.57305	165.871
TCGA-BA-6872	TCGA-HNSCC	47	Male	unknow	unknow	unknow	Yes	HNSC_HPV-	C	B	125	48	-200.139	536.344	0.793451	-7.30042	Low	3.23684	Signature_3	8.72664	16.5523	5.56746	15.8059	6.08684	33.1696	46.443	16.135	36.7255	291.395	191.676	38.0688	4.33736	35.1514	19.4462	3.78447	67.0984	55.2944	25.5705	8.82354	145.9
TCGA-UF-A71E	TCGA-HNSCC	63	Male	STAGE IV	T4	N0/N1	Yes	HNSC_HPV-	A	B	115	88	-921.849	-355.891	0.914134	0.852877	Low	2.97368	Signature_3	10.5192	25.4554	9.76568	18.2556	9.57084	38.5825	73.7049	13.6846	43.7064	397.455	216.73	77.5851	25.0395	49.6942	39.6467	6.66324	142.372	55.7651	29.7067	4.84465	99.5253
TCGA-CR-7401	TCGA-HNSCC	64	Male	STAGE I	T1	N0/N1	No	HNSC_HPV-	A	A	50	42	375.499	729.604	0.719855	-12.2067	Low	1.31579	Signature_3	11.6586	22.7007	8.46324	10.4631	7.21988	28.7732	37.4003	18.1984	34.513	192.25	135.941	27.9464	0.25488	38.5975	22.1141	9.61552	62.9746	76.6913	49.7807	13.075	84.0317
TCGA-DQ-7592	TCGA-HNSCC	57	Male	unknow	unknow	unknow	Yes	HNSC_HPV-	C	B	53	30	-118.924	757.47	0.765667	3.1617	Low	1.36842	Signature_3	22.3933	43.1515	12.4798	10.1494	18.9043	46.3022	74.6267	19.166	35.059	364.535	233	179.298	29.9099	83.7825	27.1611	5.94627	112.211	75.4766	75.5611	15.4751	112.609
TCGA-4P-AA8J	TCGA-HNSCC	66	Male	STAGE IV	T2	N2/N3	No	HNSC_HPV-	C	A	100	49	593.923	1308.15	0.633917	-1.84439	Low	2.57895	Signature_3	9.80869	17.0221	7.03691	10.7294	7.31315	29.1089	43.0384	14.351	45.8669	287.119	141.767	31.6464	0.316795	27.9519	28.2224	6.12631	58.7845	55.3659	26.6603	9.87028	106.139
TCGA-IQ-A6SG	TCGA-HNSCC	61	Female	STAGE III	T3	N0/N1	Yes	HNSC_HPV-	B	B	78	40	-1006.98	-145.187	0.906506	4.03289	High	1.94737	Signature_2	21.4441	20.8336	7.00544	15.1133	10.1773	36.0143	42.3885	11.0265	50.5594	347.37	192.524	59.5576	5.62492	72.893	28.5317	6.99329	99.2445	67.8026	37.6211	7.33914	185.99
TCGA-CN-4737	TCGA-HNSCC	19	Male	STAGE IV	T2	N2/N3	Yes	HNSC_HPV-	A	B	31	16	321.315	472.941	0.750766	1.84748	Low	0.815789	Signature_3	16.3349	39.0222	7.76242	20.1769	11.228	38.2948	39.0083	37.1552	35.4291	312.497	141.981	74.9798	22.4062	45.3248	38.6581	8.34757	123.231	88.5741	95.1814	14.359	122.592
TCGA-CN-A6V7	TCGA-HNSCC	40	Male	STAGE IV	T2	N2/N3	Yes	HNSC_HPV+	B	C	39	21	-1941.09	292.502	0.934838	13.1639	High	1.02632	Signature_3	18.5512	20.7028	6.76557	36.8173	21.4952	56.0745	44.7929	12.2149	83.745	432.454	245.262	147.605	13.5208	128.652	42.5092	17.0949	81.8968	94.9634	38.5361	7.83647	146.869
TCGA-CN-A49A	TCGA-HNSCC	60	Male	STAGE IV	T4	N0/N1	Yes	HNSC_HPV+	C	C	84	39	-138.107	-556.158	0.876103	16.7937	High	2.18421	Signature_1	26.8522	36.2232	15.6307	18.3072	15.4555	43.1944	68.4583	27.7013	61.4171	523.759	208.194	135.402	12.6496	48.9654	68.5688	25.2537	154.62	135.105	49.528	21.9566	83.6028
TCGA-F7-8489	TCGA-HNSCC	48	Male	STAGE II	T2	N0/N1	No	HNSC_HPV-	C	B	66	38	-239.105	1613.9	0.691819	-2.25562	Low	1.73684	Signature_3	9.3949	23.9212	9.73215	12.1898	13.537	34.1227	54.1212	23.2363	38.684	307.418	162.835	42.0939	4.59553	43.3225	37.8675	15.7741	79.0196	68.2499	55.8083	22.7355	94.1478
TCGA-CR-6487	TCGA-HNSCC	50	Male	STAGE I	T1	N0/N1	No	HNSC_HPV+	C	B	97	37	321.683	2660.16	0.503901	1.52289	Low	2.52632	Signature_3	20.1532	23.3981	8.16396	13.909	22.4037	24.5549	46.3917	17.0227	59.3297	344.462	205.201	68.8156	11.956	54.0094	27.76	18.487	52.2759	69.9583	51.1778	8.2894	110.019
TCGA-CN-A498	TCGA-HNSCC	61	Female	STAGE III	T3	N0/N1	Yes	HNSC_HPV-	C	A	91	38	-970.911	517.584	0.858508	-4.40291	Low	2.36842	Signature_3	12.5815	20.1162	6.25647	12.2121	11.1898	27.4546	56.4493	13.3835	40.3075	255.417	144.028	17.723	0.646298	48.4825	44.2342	15.3376	74.3764	73.7735	46.5311	10.7505	143.204
TCGA-HD-8634	TCGA-HNSCC	51	Female	STAGE I	T1	N0/N1	No	HNSC_HPV-	A	A	35	18	-926.785	441.077	0.860935	-11.2606	Low	0.894737	Signature_3	14.3392	26.2789	7.00394	17.2958	8.64543	38.0241	32.63	20.1908	29.741	287.58	130.883	37.3235	7.99349	37.5394	32.6713	11.67	59.7398	66.2553	57.1177	7.49852	66.3001
TCGA-T3-A92M	TCGA-HNSCC	52	Male	STAGE IV	T4	N2/N3	Yes	HNSC_HPV-	C	C	242	113	327.567	1234.6	0.6717	13.6075	High	6.23684	Signature_1	12.1331	24.7797	11.5097	19.4471	10.6721	37.9622	71.7087	23.1914	56.7043	515.266	225.399	82.5634	2.9235	58.2529	63.5953	11.3642	119.517	108.353	45.9259	17.2075	112.713
TCGA-CN-A497	TCGA-HNSCC	63	Male	STAGE III	T1	N0/N1	No	HNSC_HPV-	B	B	286	136	-378.333	614.321	0.802318	7.48944	High	7.21053	Signature_2	21.8891	19.756	8.14122	29.307	17.6531	33.079	73.8473	17.6591	74.2755	387.592	187.686	180.334	12.6377	92.2678	34.9913	23.4938	100.984	103.724	52.6879	13.3327	159.133
TCGA-CV-A6JD	TCGA-HNSCC	82	Female	unknow	unknow	unknow	Yes	HNSC_HPV-	C	B	78	30	-46.7957	1693.02	0.662508	0.61986	Low	2.02632	Signature_3	9.12776	19.6662	10.1623	11.5491	7.80864	49.8919	55.5264	13.8111	43.3602	274.857	213.216	54.7343	1.21022	33.2269	25.9653	6.08056	86.826	107.047	38.0555	7.19561	85.6356
TCGA-QK-A8ZB	TCGA-HNSCC	68	Male	STAGE IV	T4	N0/N1	Yes	HNSC_HPV-	A	B	76	32	-160.861	418.243	0.80044	-4.64138	Low	1.92105	Signature_3	8.63405	25.722	9.58559	14.7308	7.657	25.1168	78.1016	11.544	22.9238	307.379	147.108	29.8843	2.4529	52.1289	38.8605	6.87154	65.3816	60.1255	45.2575	11.4225	80.9187
TCGA-CN-4731	TCGA-HNSCC	63	Female	STAGE IV	T4	N2/N3	No	HNSC_HPV-	C	B	85	49	-297.908	481.213	0.80691	-0.257614	Low	2.13158	Signature_3	7.30664	27.6468	12.8512	13.2944	9.29134	23.5879	64.8163	20.308	27.8676	238.421	223.313	89.873	19.7328	61.1925	41.6243	2.57763	72.2045	79.2277	49.6957	8.35523	139.709
TCGA-CV-7423	TCGA-HNSCC	65	Male	STAGE II	T2	unknow	unknow	HNSC_HPV-	A	B	48	24	-670.628	-77.8136	0.879909	-6.54172	Low	1.21053	Signature_3	17.013	27.0519	6.80182	11.5862	12.2606	32.6679	44.9698	33.4818	34.7516	309.244	120.156	44.6581	6.51039	39.0707	27.9196	9.92284	107.006	85.2333	58.7638	14.8348	45.5059
TCGA-D6-8568	TCGA-HNSCC	62	Male	STAGE II	T2	N0/N1	No	HNSC_HPV-	C	B	86	32	162.86	974.916	0.716517	11.1541	High	2.23684	Signature_2	17.461	32.2382	8.19481	19.1548	17.3209	34.554	78.0908	17.5616	48.7495	353.588	190.699	86.7404	7.36943	71.6095	43.7204	12.3677	74.3319	82.359	63.2557	19.0135	112.174
TCGA-CN-5359	TCGA-HNSCC	59	Male	STAGE IV	T4	N2/N3	Yes	HNSC_HPV-	B	B	59	24	1249.45	2054.79	0.462476	4.78809	High	1.52632	Signature_2	25.9072	38.6022	10.4367	14.6848	13.8859	45.5469	57.5411	35.2817	36.4436	366.99	186.633	46.5322	5.27096	88.8679	47.5603	11.2956	71.4501	88.9213	72.9393	20.2776	87.6457
TCGA-CV-A45Z	TCGA-HNSCC	75	Male	STAGE II	T1	N0/N1	No	HNSC_HPV-	B	B	403	165	-427.001	1093.28	0.763042	10.0514	High	10.3158	Signature_2	22.8627	23.6987	11.9261	14.3249	10.8915	34.6724	57.8748	16.9404	67.8395	348.221	191.087	149.889	22.0942	89.7453	44.8742	8.62018	84.9723	79.6323	47.0815	7.41464	85.5879
TCGA-BB-A5HZ	TCGA-HNSCC	65	Male	STAGE IV	T4	N0/N1	Yes	HNSC_HPV-	A	B	49	37	-453.183	-94.9693	0.865562	-7.38283	Low	1.28947	Signature_3	12.6907	21.9656	8.02773	16.7582	5.10127	39.2953	43.8952	19.0651	42.0407	336.541	172.963	47.458	6.61672	70.7993	34.0235	9.61176	59.6995	77.9185	32.3526	8.53592	61.9266
TCGA-CV-5444	TCGA-HNSCC	64	Male	STAGE IV	T4	N0/N1	No	HNSC_HPV-	A	B	70	39	1223.16	1632.58	0.519802	-1.97038	Low	1.78947	Signature_1	24.0179	34.2213	12.773	16.6575	15.9676	47.8684	44.0967	26.7987	33.8976	293.162	191.892	32.9856	4.78986	53.151	33.3103	10.365	112.537	81.497	66.3264	13.3774	131.176
TCGA-MT-A51W	TCGA-HNSCC	52	Female	STAGE I	T1	N0/N1	Yes	HNSC_HPV-	A	A	39	22	-797.084	672.15	0.832801	-12.7752	Low	1.02632	Signature_1	13.3264	14.0412	7.48608	11.5181	6.62251	32.3873	47.2009	16.9931	29.6727	233.108	163.557	55.3702	2.45693	40.8819	27.3213	8.58358	61.9278	56.6009	25.6042	6.47754	63.3298
TCGA-CR-7395	TCGA-HNSCC	80	Female	STAGE II	T2	N0/N1	No	HNSC_HPV-	A	A	80	48	468.446	2018.87	0.56522	-12.1228	Low	2.07895	Signature_1	14.829	17.98	8.43081	7.82017	10.1745	51.0115	39.3837	21.8044	33.2067	264.045	138.944	39.1577	0.234007	42.1337	25.5172	14.617	67.9479	84.1491	41.4722	8.40833	88.418
TCGA-BB-8596	TCGA-HNSCC	69	Female	STAGE IV	T4	unknow	Yes	HNSC_HPV-	A	B	43	38	959.51	1297.55	0.592774	4.43632	High	1.13158	Signature_1	22.7747	22.5496	8.81356	21.4251	14.1678	45.6436	84.7531	24.4743	40.262	389.53	161.006	32.6725	1.33592	54.3564	36.4317	11.4404	85.0842	96.6969	52.422	21.9136	120.351
TCGA-IQ-7631	TCGA-HNSCC	60	Female	STAGE II	T2	N0/N1	No	unknow	C	A	21	20	534.13	-122.29	0.786645	-1.42635	Low	0.552632	Signature_3	12.1896	14.6944	7.30852	15.1284	4.82344	50.955	35.0797	21.3312	41.9533	238.3	142.685	6.67807	0.00998729	34.8716	33.6163	8.07894	67.8778	67.3362	28.7983	18.8203	121.054
TCGA-QK-A6V9	TCGA-HNSCC	56	Male	STAGE II	T2	unknow	No	HNSC_HPV+	B	C	51	35	-1513.94	1273.23	0.842087	18.5824	High	1.34211	Signature_3	25.6544	22.5941	27.7218	22.0776	23.2076	37.2493	81.8319	16.42	82.8113	574.19	227.661	3.03205	5.90396	51.7005	96.0267	20.5546	150.517	136.375	48.931	12.2908	196.413
TCGA-CR-7367	TCGA-HNSCC	52	Male	STAGE IV	T4	N0/N1	Yes	HNSC_HPV-	A	B	123	49	973.942	1058.76	0.618972	-7.34503	Low	3.23684	Signature_2	23.7635	34.1862	8.59373	9.86	13.1057	41.7296	45.1465	45.3518	34.0627	322.212	127.407	36.71	4.60053	72.3729	37.2064	9.58625	105.603	81.4669	58.4283	16.2241	74.7035
TCGA-HD-A6HZ	TCGA-HNSCC	79	Female	STAGE III	T2	N0/N1	unknow	HNSC_HPV-	B	C	52	28	278.779	1594.83	0.637143	1.81845	Low	1.36842	Signature_3	18.1818	16.5929	8.58879	31.6982	10.182	36.1157	52.7644	20.286	31.6364	466.946	247.576	62.7157	3.27506	67.1708	48.02	9.93788	64.821	84.9308	66.3345	7.76817	95.6034
TCGA-CN-5363	TCGA-HNSCC	48	Male	STAGE IV	T4	N2/N3	unknow	HNSC_HPV-	B	C	141	78	330.631	1197.53	0.675389	3.45266	High	3.55263	Signature_2	24.361	47.4881	15.3032	17.3564	22.0991	36.0049	86.5229	20.4919	43.1838	411.318	321.949	138.462	11.8748	56.2546	51.647	3.83642	78.6083	82.7214	87.3675	16.1907	163.563
TCGA-CN-5356	TCGA-HNSCC	56	Male	STAGE III	T3	N0/N1	No	HNSC_HPV-	C	B	275	132	112.654	440.017	0.773714	2.73667	Low	7.02632	Signature_2	29.9242	30.4919	11.419	25.4433	11.5749	51.5705	40.7411	30.1536	56.3478	336.139	210.293	89.1525	0.129256	141.047	42.6872	17.5357	91.1167	85.6514	64.617	10.6981	142.332
TCGA-CV-A45Q	TCGA-HNSCC	69	Female	unknow	unknow	unknow	Yes	HNSC_HPV-	A	A	215	116	-904.173	716.315	0.837878	-31.4534	Low	5.44737	Signature_1	2.6579	2.4706	1.755	4.26773	4.47125	12.2478	13.1853	1.43338	11.0279	63.7183	46.0286	11.3016	0.00570554	12.533	6.14594	1.36485	32.9666	30.1376	5.9252	0.977075	27.4919
TCGA-UF-A7JT	TCGA-HNSCC	72	Female	STAGE IV	T4	N0/N1	Yes	HNSC_HPV-	C	B	151	69	250.898	2102.34	0.581346	-2.0002	Low	3.86842	Signature_1	9.96816	18.273	8.87221	19.8017	10.7107	45.9845	56.21	13.6449	44.1521	403.509	219.445	58.4847	3.05655	38.4397	28.9389	9.11354	63.6382	74.2096	22.1715	7.82438	84.8354
TCGA-CR-6484	TCGA-HNSCC	67	Female	STAGE IV	T4	N2/N3	Yes	HNSC_HPV-	A	A	152	77	897.585	2160.36	0.494221	-9.54602	Low	3.92105	Signature_1	16.7022	23.5809	4.46128	7.89605	10.534	40.0311	59.7845	30.5298	24.5779	286.666	125.912	18.4368	5.84239	39.8332	23.2099	11.4524	87.4504	69.0428	53.7117	9.00332	70.9302
TCGA-CN-4723	TCGA-HNSCC	67	Male	STAGE IV	T4	N0/N1	No	HNSC_HPV-	C	C	640	358	-57.7431	944.66	0.741712	6.68841	High	16.5789	Signature_1	13.119	24.2034	9.41357	85.6736	12.3606	40.9675	78.7167	26.3763	45.2242	399.784	305.334	131.699	10.8414	63.112	49.7057	13.0015	77.2524	78.2234	50.9364	23.9272	140.023
TCGA-CR-7382	TCGA-HNSCC	49	Male	STAGE IV	T2	N2/N3	Yes	HNSC_HPV-	C	C	36	13	1496.81	2285.33	0.399192	7.0666	High	0.947368	Signature_3	23.9475	41.0487	14.7422	17.882	18.0876	70.4896	63.2254	46.0656	55.3659	451.574	221.224	75.964	26.7952	62.0464	40.7747	18.1153	99.6744	97.7627	86.667	20.1757	107.562
TCGA-CV-7102	TCGA-HNSCC	76	Female	STAGE IV	T3	N2/N3	No	HNSC_HPV-	B	C	111	52	605.877	993.939	0.667596	2.44108	Low	2.84211	Signature_1	17.5314	31.5923	9.99193	10.9703	13.6199	45.3491	41.8641	24.0605	48.4764	411.264	275.793	99.9356	5.34638	48.8896	43.9913	8.47708	77.825	106.765	41.9659	18.7008	108.129
TCGA-CR-7376	TCGA-HNSCC	83	Male	STAGE III	T2	N0/N1	No	HNSC_HPV-	A	A	18	4	1940.67	2675.89	0.28418	-4.79858	Low	0.447368	Signature_3	17.2108	37.9134	11.6403	10.673	13.9485	42.9835	65.9094	40.4402	37.0645	241.585	164.644	43.3931	0.662393	52.1236	33.9338	12.7263	81.7233	72.3364	73.615	19.2246	114.523
TCGA-CN-5373	TCGA-HNSCC	55	Female	STAGE I	T1	N0/N1	Yes	HNSC_HPV-	A	A	110	60	629.124	1569.27	0.599687	-15.8359	Low	2.89474	Signature_3	12.7437	23.0554	7.88478	9.64026	9.22209	24.6595	33.8837	18.3569	24.4501	167.837	100.426	47.5029	0.68036	32.1244	22.362	10.9249	47.8562	61.6936	58.9382	10.1218	69.0161
TCGA-F7-A61S	TCGA-HNSCC	62	Male	STAGE III	T3	N0/N1	Yes	HNSC_HPV-	C	B	81	41	-839.541	1369.49	0.775823	-5.84889	Low	2.05263	Signature_3	14.4568	18.6609	7.54328	13.7906	6.74142	20.7725	44.3227	16.5696	28.5619	360.348	147.032	56.1269	2.68059	32.6839	34.0603	10.9474	84.4231	58.527	22.8878	5.83584	94.7433
TCGA-P3-A6T4	TCGA-HNSCC	54	Male	STAGE IV	T4	N0/N1	No	HNSC_HPV-	A	B	97	59	-987.036	182.368	0.883801	6.74016	High	2.5	Signature_1	10.5054	23.4852	17.2084	26.5398	13.2906	25.0184	50.1641	21.2256	25.5448	351.564	220.984	58.8934	12.3806	43.7422	28.7897	10.157	97.4931	91.4642	24.874	10.7131	75.0781
TCGA-CN-5365	TCGA-HNSCC	38	Male	STAGE IV	T2	N2/N3	unknow	HNSC_HPV-	A	B	46	19	-626.601	1147.17	0.776692	-7.77849	Low	1.18421	Signature_2	11.8868	18.8185	7.29913	11.6846	7.46783	26.8022	37.62	9.92073	22.6523	293.029	143.051	48.7784	2.94821	33.6676	25.3397	6.16383	64.8564	73.6796	23.1905	7.84649	133.26
TCGA-CN-A642	TCGA-HNSCC	57	Male	STAGE IV	T4	N2/N3	No	HNSC_HPV-	B	C	66	28	-344.873	1190.61	0.745753	7.84878	High	1.68421	Signature_3	14.7279	37.0979	10.6889	28.1947	8.49377	43.9583	65.149	21.2531	42.8591	533.746	290.135	63.4461	3.17244	67.5002	48.4711	13.5627	72.7094	100.696	57.2703	7.83789	96.6179
TCGA-CV-7252	TCGA-HNSCC	62	Female	STAGE IV	T4	N0/N1	Yes	HNSC_HPV-	C	B	173	99	-15.0194	843.83	0.747406	0.773292	Low	4.47368	Signature_1	13.0684	21.0309	10.6384	16.8113	10.2892	29.7057	48.7657	26.6614	47.5459	361.299	160.361	89.8062	1.12213	56.5282	25.881	10.5131	74.3188	77.9575	41.23	26.8401	133.414
TCGA-CN-4739	TCGA-HNSCC	71	Male	STAGE IV	T4	N0/N1	Yes	HNSC_HPV-	A	B	143	79	-462.299	1249.15	0.751484	-3.1097	Low	3.60526	Signature_2	16.4482	26.388	9.89059	17.3546	16.4657	56.0741	56.3264	15.9158	46.1758	275.904	161.778	66.2831	23.6054	50.6045	48.3082	9.48541	97.4872	88.848	54.7722	10.3561	87.9797
TCGA-BA-A6DJ	TCGA-HNSCC	62	Male	STAGE IV	T4	N2/N3	Yes	HNSC_HPV-	A	B	186	101	-504.84	1308.22	0.749881	-8.12193	Low	4.81579	Signature_1	11.2851	11.9176	7.76681	13.9036	8.88403	24.9485	67.6705	16.2144	29.9761	320.744	190.647	51.7145	0.369101	35.0169	33.6358	7.96212	66.4848	74.5558	23.2363	6.26638	59.29
TCGA-HD-A634	TCGA-HNSCC	56	Male	STAGE IV	T3	N2/N3	unknow	HNSC_HPV+	B	C	31	18	-1814.37	-1001.34	0.981687	31.3976	High	0.789474	Signature_3	15.2491	23.4355	8.39651	32.0865	8.61405	53.9018	49.5515	14.2314	62.5262	757.619	238.167	0.609261	0.772065	90.9644	33.7427	7.80157	73.2646	71.4962	25.9791	7.55809	104.326
TCGA-CQ-7068	TCGA-HNSCC	80	Female	STAGE II	T2	N0/N1	No	HNSC_HPV-	A	C	77	48	-597.874	1839.98	0.705751	-0.564378	Low	2.02632	Signature_3	19.5846	29.1787	13.0141	21.3543	12.5439	59.7651	69.6444	27.0037	45.2935	481.86	228.123	92.698	7.84296	50.1203	41.177	12.4216	93.0867	106.329	51.7443	9.36282	79.8584
TCGA-CV-6942	TCGA-HNSCC	73	Female	STAGE II	T2	unknow	No	HNSC_HPV-	A	B	173	85	782.857	2097.91	0.516661	-7.9205	Low	4.44737	Signature_1	13.7348	16.5905	8.6642	19.5492	14.0579	31.9265	48.1599	18.6075	27.4344	423.063	195.9	25.4661	0.610003	34.8421	30.3775	8.07492	56.9243	58.5881	38.0712	9.22082	105.709
TCGA-CV-6955	TCGA-HNSCC	74	Female	STAGE II	T2	unknow	unknow	HNSC_HPV-	A	A	57	25	-972.687	1398.62	0.785366	-22.1402	Low	1.5	Signature_3	8.20856	9.82348	5.71523	4.97351	5.14741	30.7487	26.6686	12.8337	22.3019	125.184	88.1459	1.51356	0.497046	23.1558	20.8715	11.6186	41.0997	59.9058	24.3232	5.71895	55.4947
TCGA-F7-8298	TCGA-HNSCC	58	Male	STAGE I	T1	N0/N1	No	HNSC_HPV-	C	C	77	31	-211.221	480.782	0.799367	7.77129	High	1.97368	Signature_1	21.9052	39.5147	10.7685	23.8933	18.0338	33.206	70.0392	31.597	42.8665	513.789	168.949	82.4144	2.00357	83.3173	45.7279	14.4038	103.352	111.884	60.5705	13.7948	265.242
TCGA-T2-A6X2	TCGA-HNSCC	82	Male	STAGE III	T3	N0/N1	No	HNSC_HPV-	A	B	296	143	-168.544	1080.58	0.739235	-6.26309	Low	7.60526	Signature_1	16.1882	33.0932	10.8019	17.9976	7.35994	46.4643	48.5769	20.2934	31.328	447.691	137.696	48.2845	25.9336	40.9542	29.2018	13.7772	66.1662	88.384	51.2441	8.47557	62.5476
TCGA-CN-6996	TCGA-HNSCC	58	Female	STAGE IV	T3	N2/N3	Yes	HNSC_HPV-	C	B	38	16	355.484	1839.07	0.600138	0.314253	Low	0.973684	Signature_3	20.8731	31.7359	13.574	13.8727	19.3749	30.5925	52.6627	39.8274	40.2549	346.749	184.361	62.9656	12.6659	54.7304	38.072	13.667	90.0833	89.7158	76.7569	14.8863	116.535
TCGA-CV-5432	TCGA-HNSCC	68	Male	STAGE III	T3	N0/N1	No	HNSC_HPV-	B	B	190	106	-743.744	129.907	0.87035	0.119669	Low	4.76316	Signature_2	14.5424	27.1779	7.28746	47.6056	8.37138	32.0631	48.7304	13.9584	66.0718	363.941	245.227	60.0798	9.66618	51.8099	27.6085	7.41321	102.363	60.8579	27.3443	7.21196	225.444
TCGA-CV-A45R	TCGA-HNSCC	46	Male	STAGE III	T2	N0/N1	Yes	HNSC_HPV-	A	A	69	29	86.9024	963.826	0.725372	-7.83147	Low	1.78947	Signature_3	12.4792	18.0004	8.85604	11.6487	8.97058	30.84	59.9917	12.1489	31.4596	233.812	115.836	28.4811	2.51426	32.2782	40.7091	10.221	81.5115	66.6762	43.1343	12.6575	115.558
TCGA-CV-7250	TCGA-HNSCC	64	Male	STAGE IV	T4	N0/N1	Yes	HNSC_HPV-	A	B	145	74	-975.411	409.286	0.86688	-0.572141	Low	3.76316	Signature_2	14.8266	17.1657	9.09509	15.819	11.3603	62.1682	63.4278	28.7238	53.1929	308.243	193.306	143.214	0.177866	64.9181	35.403	14.3078	66.9754	100.87	35.9513	9.87015	100.95
TCGA-CR-7402	TCGA-HNSCC	68	Male	unknow	unknow	unknow	Yes	HNSC_HPV-	A	B	826	372	-656.583	662.494	0.822016	-5.64039	Low	21.0526	Signature_2	19.3552	24.105	12.1885	15.8129	16.4116	34.7622	67.1205	22.7527	65.1762	363.04	175.063	80.3984	5.87852	56.4975	35.0583	16.4234	50.6071	101.472	49.1758	9.60831	142.169
TCGA-HD-7832	TCGA-HNSCC	52	Male	STAGE IV	T4	N0/N1	Yes	HNSC_HPV+	B	C	77	41	-615.5	795.794	0.807171	2.00391	Low	2.02632	Signature_3	19.6417	46.5496	12.9282	47.1717	21.2305	28.8671	50.2589	30.4808	48.706	418.082	346.254	83.3377	5.43082	84.379	41.0464	16.6412	77.7456	85.3992	73.0788	12.4243	106.707
TCGA-CV-6936	TCGA-HNSCC	68	Male	STAGE IV	T4	N2/N3	Yes	HNSC_HPV-	A	C	179	93	-565.812	775.1	0.804651	7.09827	High	4.60526	Signature_1	23.7561	27.5539	9.64837	16.4438	15.5948	34.0969	59.6283	28.3298	44.9747	482.33	178.669	18.0898	0.902148	54.1739	34.8686	10.8184	180.301	95.7669	45.1416	11.8566	140.382
TCGA-H7-A6C4	TCGA-HNSCC	35	Female	STAGE IV	T2	N2/N3	Yes	HNSC_HPV-	A	A	22	10	-334.028	909.95	0.771548	-15.7982	Low	0.578947	Signature_3	9.6168	14.6138	5.70832	5.17288	7.14835	20.1927	37.6447	14.2015	20.9543	223.686	122.64	30.591	1.82151	38.2541	26.2422	4.87331	59.1591	50.2835	31.0912	5.74721	83.4594
TCGA-CN-4727	TCGA-HNSCC	56	Male	STAGE IV	T4	N0/N1	Yes	HNSC_HPV-	A	B	348	148	-637.456	-166.97	0.883784	3.36156	Low	8.81579	Signature_2	31.7015	20.3689	13.8982	14.4667	18.6687	31.5674	73.2918	24.3002	61.052	340.194	243.806	179.011	19.1874	85.4626	40.6991	6.85266	80.262	121.83	42.9048	10.9323	110.03
TCGA-CV-5443	TCGA-HNSCC	63	Male	STAGE III	T3	N0/N1	No	HNSC_HPV+	A	B	32	29	-69.9766	1868.16	0.645636	-9.94916	Low	0.815789	Signature_3	17.0453	17.9997	10.0064	15.3146	12.3718	36.7961	71.2988	21.3505	47.3153	424.916	142.875	1.20536	4.59094	43.381	33.1893	12.0554	65.4885	77.2708	32.5692	9.09595	134.929
TCGA-CV-7091	TCGA-HNSCC	54	Male	STAGE I	T1	N0/N1	unknow	HNSC_HPV-	C	B	102	41	-47.2078	662.192	0.767887	1.75718	Low	2.60526	Signature_2	13.3021	25.9795	10.4634	13.3012	11.2906	52.121	47.0369	19.8604	53.3636	277.226	182.239	177.104	10.9832	66.2996	34.1951	8.74511	79.5629	102.713	49.6232	14.1671	125.192
TCGA-UF-A71B	TCGA-HNSCC	50	Male	STAGE IV	T4	N0/N1	Yes	HNSC_HPV-	B	C	105	50	-56.6356	747.334	0.760721	10.1261	High	2.73684	Signature_3	15.7849	18.5376	9.15655	12.2678	11.8659	29.6623	67.3472	22.0374	56.1724	485.702	208.188	30.5978	6.8469	58.2143	41.562	6.47853	86.6426	98.989	35.922	11.8299	126.473
TCGA-D6-6515	TCGA-HNSCC	82	Female	STAGE II	T2	N0/N1	Yes	HNSC_HPV-	C	B	22	7	1092.19	2285.04	0.45295	-2.15446	Low	0.578947	Signature_3	19.8488	28.4074	11.9184	9.70338	12.1105	61.5273	55.7856	29.0277	41.4045	362.478	232.989	28.7066	5.69685	47.2951	37.9362	9.39447	75.9052	92.1002	54.9883	13.6602	99.9211
TCGA-CV-7254	TCGA-HNSCC	55	Male	STAGE II	T2	unknow	unknow	HNSC_HPV-	B	B	193	84	1169.28	2006.49	0.479113	9.17109	High	4.92105	Signature_2	24.1897	21.4599	7.83754	11.3509	9.3274	37.3214	55.5064	22.2279	44.1209	344.867	171.608	40.809	5.25241	70.6421	29.9197	7.15175	53.7764	62.507	47.1848	12.0397	106.728
TCGA-CV-7429	TCGA-HNSCC	55	Male	STAGE IV	T4	N2/N3	Yes	HNSC_HPV-	B	B	39	20	0.635784	813.591	0.748827	24.1823	High	1.02632	Signature_3	20.4522	27.4773	14.0327	33.7689	10.0321	49.8873	73.6473	32.7306	52.009	354.401	286.448	77.4328	8.69898	149.649	35.8385	10.522	108.945	83.394	59.6451	14.2224	107.206
TCGA-CV-5976	TCGA-HNSCC	50	Male	STAGE IV	T4	N2/N3	unknow	HNSC_HPV-	A	B	60	31	-471.627	247.085	0.840805	-0.596975	Low	1.57895	Signature_3	14.9153	40.9915	6.69326	11.3354	11.9518	36.2275	55.4513	28.7181	45.1263	406.369	199.429	68.8261	1.80099	60.59	51.8567	9.87406	91.6926	85.6011	60.223	14.3001	126.012
TCGA-BA-5151	TCGA-HNSCC	72	Male	STAGE IV	T4	N0/N1	Yes	HNSC_HPV-	A	A	61	38	42.7489	1084.35	0.71761	-7.23637	Low	1.55263	Signature_3	15.8999	27.9256	8.88463	11.8099	10.8187	41.0788	50.8676	28.9619	32.8039	253.272	174.442	69.3252	0.332672	71.5679	29.8529	16.2267	73.9542	79.4689	50.5714	11.8611	71.5133
TCGA-H7-A76A	TCGA-HNSCC	57	Male	unknow	unknow	N2/N3	Yes	HNSC_HPV+	A	A	45	32	708.407	2695.32	0.449479	-16.2693	Low	1.15789	Signature_1	8.08062	10.9983	6.03863	10.116	8.36906	36.0306	40.8837	6.67694	32.3834	233.661	108.088	2.93716	0.259773	16.6901	35.1936	5.18285	39.0198	56.7383	18.238	5.62804	78.0275
TCGA-CN-A63V	TCGA-HNSCC	59	Male	STAGE IV	T4	N0/N1	No	HNSC_HPV-	A	A	62	24	544.124	449.36	0.73113	-6.79411	Low	1.60526	Signature_3	13.1069	19.7476	8.62782	17.8479	7.01903	54.7725	40.6327	29.3373	40.2146	265.114	148.164	34.8726	3.81742	47.0485	30.566	9.91951	52.2746	61.0867	33.7278	10.243	77.27
TCGA-QK-A8Z7	TCGA-HNSCC	59	Male	STAGE IV	T4	N2/N3	Yes	HNSC_HPV-	C	C	108	43	-825.42	-225.291	0.900118	28.2481	High	2.78947	Signature_2	23.0345	17.5932	8.45627	20.2669	17.3686	55.4497	98.6095	23.8669	112.657	605.65	253.662	298.241	22.6272	104.247	59.5504	8.67596	193.963	70.8613	28.8746	9.15264	103.665
TCGA-CV-7178	TCGA-HNSCC	64	Female	STAGE IV	T4	N2/N3	unknow	HNSC_HPV-	B	C	90	46	753.027	1365.4	0.609039	10.3532	High	2.34211	Signature_3	19.7851	38.7295	7.95257	23.3428	16.4285	33.4194	49.9185	45.0801	37.6569	484.019	259.258	9.35619	0.606433	125.646	38.8169	7.83396	107.219	89.7229	73.4185	23.3641	105.034
TCGA-CN-5366	TCGA-HNSCC	51	Male	STAGE IV	T4	N2/N3	Yes	HNSC_HPV-	B	B	66	30	197.389	845.275	0.726186	4.62477	High	1.71053	Signature_3	18.4444	43.267	10.7678	17.9895	9.78962	36.0528	49.5449	30.1463	42.9318	354.587	179.75	103.204	0.29632	75.1007	33.5064	7.19853	81.0657	74.0715	59.954	12.6356	161.701
TCGA-UF-A7JC	TCGA-HNSCC	42	Male	STAGE IV	T3	N2/N3	Yes	HNSC_HPV-	A	B	47	15	-1100.51	-269.146	0.919521	-6.61741	Low	1.18421	Signature_3	12.8855	16.4266	7.43773	13.652	7.02991	26.0606	40.8851	13.0437	30.9614	327.951	159.65	48.7863	0.172877	56.8154	26.377	5.83251	70.4812	64.8652	31.9763	8.10964	115.137
TCGA-CV-5440	TCGA-HNSCC	52	Male	STAGE IV	T4	N2/N3	Yes	HNSC_HPV-	B	B	90	43	-946.649	-154.22	0.903301	1.52589	Low	2.31579	Signature_1	20.103	27.6672	6.91248	27.1113	10.9957	38.9103	60.8938	32.0919	48.0701	272.597	249.087	78.8543	14.0199	82.5038	37.8483	5.57641	83.0262	57.2181	44.3289	13.1751	156.17
TCGA-CN-A499	TCGA-HNSCC	60	Female	STAGE II	T2	N0/N1	No	HNSC_HPV+	B	C	24	13	-692.91	1565.14	0.743156	9.35934	High	0.631579	Signature_3	27.498	23.5797	15.0908	31.1004	23.9776	25.4407	68.6368	22.987	68.0915	535.841	257.457	151.635	0.301163	53.0574	44.6051	17.2997	85.3476	108.722	58.8442	8.24844	92.7253
TCGA-CV-7255	TCGA-HNSCC	32	Female	STAGE IV	T4	N0/N1	No	HNSC_HPV-	C	B	82	38	-1263.02	-293.427	0.92995	1.81016	Low	2.10526	Signature_3	14.0092	42.3754	10.1987	12.2797	15.1206	33.1947	58.4864	27.9987	38.1182	372.569	227.996	84.2295	14.5661	34.4844	36.6863	9.06706	124.966	89.4791	70.7212	13.07	185.338
TCGA-P3-A6T8	TCGA-HNSCC	54	Male	STAGE IV	T4	N2/N3	Yes	HNSC_HPV-	C	B	72	28	199.609	21.3255	0.803635	7.56073	High	1.89474	Signature_2	15.3486	22.1781	8.73395	24.5423	10.6885	34.884	89.0107	26.8274	48.785	400.495	182.8	163.2	21.7636	47.7332	46.3442	6.2396	60.9737	85.7699	48.6502	15.0124	81.2975
TCGA-CX-7085	TCGA-HNSCC	77	Female	STAGE I	T1	N0/N1	No	HNSC_HPV-	A	A	39	17	1417.85	2397.77	0.394682	-19.2522	Low	1.02632	Signature_1	11.7162	13.1124	6.36574	7.57965	9.12992	35.0201	38.2964	19.9994	26.5656	164.319	95.151	31.2512	1.27082	27.4745	26.9056	10.57	45.9194	53.984	35.4556	10.304	74.5926
TCGA-KU-A66T	TCGA-HNSCC	53	Female	STAGE IV	T4	N0/N1	Yes	HNSC_HPV-	B	B	72	44	-1487.75	-381.996	0.945871	4.3989	High	1.84211	Signature_3	17.0018	36.6352	10.8315	17.6165	9.18408	34.8412	83.8495	19.3873	31.9663	401.949	241.817	69.9794	2.12836	43.9188	44.7394	7.63726	88.103	98.3179	22.918	10.3235	121.259
TCGA-CN-4738	TCGA-HNSCC	53	Male	STAGE IV	T4	N0/N1	unknow	HNSC_HPV-	B	B	47	25	-410.613	1357.98	0.735732	-2.684	Low	1.18421	Signature_2	17.6768	29.4418	10.057	22.936	10.6044	42.7646	55.8856	31.1574	36.3762	297.941	166.368	58.4158	6.26067	66.5438	39.4483	14.6254	68.977	75.9753	58.9301	14.1589	105.596
TCGA-D6-A6EO	TCGA-HNSCC	44	Male	STAGE IV	T4	N0/N1	Yes	HNSC_HPV-	C	C	69	31	-920.867	-122.982	0.899679	8.32168	High	1.81579	Signature_2	40.311	37.132	19.4683	13.4274	10.5858	39.7677	138.064	30.9412	60.7926	423.993	201.447	111.388	1.34041	113.799	40.4563	13.8239	90.9241	127.905	63.7773	14.9313	100.273
TCGA-CV-5441	TCGA-HNSCC	58	Male	STAGE IV	T4	N2/N3	Yes	HNSC_HPV-	B	B	308	158	-395.413	432.345	0.819414	-1.08072	Low	7.73684	Signature_2	12.062	26.4113	7.45864	21.9343	12.2354	40.9123	107.65	12.3146	49.0884	389.28	211.901	50.1192	8.83897	67.37	30.0831	7.61233	60.9535	88.8962	35.7808	6.22311	148.584
TCGA-CQ-6228	TCGA-HNSCC	71	Female	STAGE IV	T1	N2/N3	Yes	HNSC_HPV-	B	B	82	28	-301.646	191.145	0.831626	14.6161	High	2.05263	Signature_3	22.8641	24.8496	11.3563	11.8101	24.866	37.955	77.5992	16.6864	61.8909	331.791	346.119	106.882	25.1084	86.8464	50.9808	9.69409	91.0631	74.7475	48.7748	10.1895	114.011
TCGA-CN-5367	TCGA-HNSCC	60	Female	STAGE IV	T4	N2/N3	Yes	HNSC_HPV-	B	B	60	29	-245.504	723.916	0.780574	8.25274	High	1.5	Signature_2	23.4141	29.0045	13.0252	28.5042	13.4331	30.219	76.3878	28.2342	45.0013	354.644	286.162	53.7896	4.27503	68.8172	37.4937	14.0746	98.8031	116.022	47.1912	18.6942	100.35
TCGA-CN-6010	TCGA-HNSCC	53	Male	STAGE IV	T4	N2/N3	Yes	HNSC_HPV-	A	B	116	44	-398.959	375.18	0.82449	7.40527	High	3	Signature_2	24.1485	23.7692	7.58682	15.9333	13.4153	51.0693	57.1248	32.5299	51.0074	292.68	176.087	82.8077	12.4115	105.959	48.884	9.77812	89.472	82.3327	46.7977	11.6514	158.181
TCGA-CV-5971	TCGA-HNSCC	60	Male	STAGE IV	T4	N2/N3	No	HNSC_HPV+	A	B	2	NA	1335.76	1778.74	0.486986	0.219371	Low	0.0526316	Signature_3	19.141	19.2993	8.93241	12.0158	13.7396	35.3804	57.9034	23.2977	35.8504	338.74	148.814	21.6718	1.42282	58.2266	32.6786	7.95395	89.1038	61.2137	48.2934	15.5264	229.908
TCGA-CV-5977	TCGA-HNSCC	66	Male	STAGE IV	T3	N2/N3	Yes	HNSC_HPV-	B	C	60	44	-930.874	184.608	0.879758	1.14263	Low	1.57895	Signature_3	12.8882	42.0144	9.43651	17.9322	12.9204	34.55	67.4677	16.9956	51.6266	546.417	316.87	75.4129	1.80773	47.0519	50.922	6.87122	100.23	103.331	62.6391	10.8782	137.94
TCGA-CV-7568	TCGA-HNSCC	48	Female	STAGE IV	T4	unknow	unknow	unknow	C	C	1781	1322	223.584	186.134	0.786837	15.0032	High	45.9737	Signature_1	36.0097	36.8006	14.465	25.9522	17.3667	58.1138	51.2642	46.1053	30.8554	448.129	190.956	20.9397	0.173491	83.0855	60.5364	18.7131	91.8481	103.353	64.4136	18.3755	143.132
TCGA-P3-A6T6	TCGA-HNSCC	53	Male	STAGE IV	T4	unknow	Yes	HNSC_HPV+	A	B	98	56	-1444.39	-268.703	0.938158	4.5522	High	2.44737	Signature_2	13.9058	14.6753	8.29852	26.6485	13.1048	62.9249	37.8463	16.118	51.6345	413.115	210.648	27.4358	4.04382	48.8813	40.8632	4.08458	77.5711	87.4349	22.3378	11.0565	132.175
TCGA-CV-5436	TCGA-HNSCC	65	Male	STAGE IV	T3	N2/N3	No	HNSC_HPV-	B	C	76	36	-539.108	369.708	0.836396	5.95045	High	1.97368	Signature_3	19.2532	43.8673	12.718	21.3036	10.615	34.4957	69.5766	28.1369	45.8519	436.6	197.135	44.5573	2.94712	67.2299	38.7935	7.41688	107.482	81.1713	59.7846	11.5722	171.474
TCGA-MT-A67A	TCGA-HNSCC	85	Female	STAGE I	T1	N0/N1	No	HNSC_HPV-	A	A	91	35	-976.445	628.248	0.850492	-16.6974	Low	2.36842	Signature_3	8.25066	7.45094	5.19115	16.2166	4.6524	30.8519	23.9636	10.4352	21.4137	231.753	126.762	7.62977	0.0890504	26.8426	16.7538	8.68125	56.8897	39.1054	11.4915	2.89907	53.5631
TCGA-CV-5966	TCGA-HNSCC	63	Female	STAGE IV	T4	N0/N1	Yes	HNSC_HPV-	B	C	84	36	-129.967	1464.06	0.696121	12.6279	High	2.15789	Signature_3	18.0982	28.5519	10.4394	13.2687	16.8834	52.1831	78.322	28.8037	56.8613	432.811	263.751	128.755	5.67724	49.0842	38.342	7.16606	92.3002	97.3061	40.7764	19.6606	168.604
TCGA-D6-A74Q	TCGA-HNSCC	67	Male	STAGE IV	T4	N0/N1	Yes	HNSC_HPV-	A	B	299	177	-638.336	781.803	0.81035	0.214562	Low	7.63158	Signature_2	20.7977	9.82691	8.17947	25.6009	8.15786	37.8656	69.1999	17.2731	47.3155	353.99	205.463	54.7272	5.79236	30.2023	35.5558	5.03977	59.1573	65.0548	22.3743	12.1563	120.103
TCGA-CV-7430	TCGA-HNSCC	56	Male	STAGE IV	T4	N0/N1	unknow	HNSC_HPV-	B	A	87	44	-1352.07	-247.129	0.932239	7.67493	High	2.23684	Signature_2	21.6246	20.673	6.10559	10.519	14.5759	30.9744	79.033	24.6053	38.9585	191.102	211.635	149.18	14.2827	104.686	35.9743	2.93508	91.2563	60.641	50.6384	6.71892	111.106
TCGA-C9-A480	TCGA-HNSCC	45	Female	STAGE III	T3	N0/N1	Yes	HNSC_HPV-	A	A	35	22	-1113.59	515.804	0.869188	-7.53352	Low	0.921053	Signature_3	16.3391	29.8093	5.18582	21.5912	9.11457	31.8219	43.2396	21.0731	28.1118	226.961	112.448	131.538	4.43003	48.9754	23.6716	12.3017	68.9473	82.6851	49.4379	6.76451	71.913
TCGA-IQ-7630	TCGA-HNSCC	49	Male	STAGE II	T2	N0/N1	Yes	HNSC_HPV-	C	B	94	50	-402.232	789.897	0.788831	3.05203	Low	2.44737	Signature_3	17.5799	31.8767	11.2709	17.9481	13.148	38.6037	57.1607	27.7011	51.0861	381.417	244.064	53.9915	4.18527	69.0288	42.9586	12.0693	116.293	77.0987	55.3529	14.5384	125.449
TCGA-CN-A6UY	TCGA-HNSCC	57	Male	STAGE IV	T3	N2/N3	Yes	HNSC_HPV+	A	B	29	18	-1068.33	1718.86	0.764535	-12.3256	Low	0.763158	Signature_3	11.0968	12.9968	10.0061	15.3819	12.1925	21.3201	88.5782	8.24623	43.412	434.503	125.894	0.273299	0.0626076	37.944	29.52	8.64958	53.3845	54.2065	26.7532	2.85988	105.139
TCGA-CV-7424	TCGA-HNSCC	67	Male	STAGE IV	T3	N2/N3	unknow	HNSC_HPV-	C	B	130	61	504.678	785.411	0.700743	10.5026	High	3.39474	Signature_2	27.8914	21.0664	10.1624	18.0207	9.85572	48.1049	49.895	33.7024	54.8802	373.904	198.846	111.731	12.3088	56.9005	37.1767	5.82192	71.784	61.093	33.0117	10.3309	128.11
TCGA-CQ-A4CE	TCGA-HNSCC	76	Female	STAGE II	T2	N0/N1	No	HNSC_HPV-	A	A	40	17	-831.118	725.452	0.831232	-14.1549	Low	1.05263	Signature_3	11.1238	20.1159	6.4993	16.0625	6.28603	20.0702	39.6529	11.2357	24.7938	202.352	120.098	20.9599	0.31175	33.2358	25.8102	9.97955	64.8675	60.0521	39.4615	5.79931	61.1077
TCGA-CV-6961	TCGA-HNSCC	61	Male	STAGE II	T2	N0/N1	No	HNSC_HPV+	C	C	394	204	-57.0254	585.901	0.775923	3.91379	High	10.2368	Signature_1	10.0782	22.376	13.3367	14.3255	14.1863	58.954	67.2569	33.4671	32.726	423.639	234.611	78.5648	7.74108	37.0057	37.5548	8.6386	88.8739	98.4711	51.0125	15.8763	112.792
TCGA-CV-A460	TCGA-HNSCC	72	Male	STAGE II	T1	N2/N3	Yes	HNSC_HPV-	B	B	55	19	266.759	1736.9	0.622314	-1.01246	Low	1.44737	Signature_2	19.6583	19.7714	8.59615	15.1715	13.5245	39.5819	99.3538	26.8989	65.7118	412.578	204.369	2.7818	6.73841	66.0535	56.1472	10.1055	79.1358	98.3064	35.9083	9.84477	83.5565
TCGA-QK-A6VC	TCGA-HNSCC	62	Female	STAGE IV	T4	N0/N1	Yes	HNSC_HPV-	C	B	88	36	-192.144	1527.62	0.695975	-3.45536	Low	2.31579	Signature_1	28.5848	11.2391	10.5297	11.0603	13.0078	22.1112	106.433	11.0196	38.0739	385.224	162.447	22.6127	0.402228	64.8671	60.7083	7.13155	65.7104	62.06	30.2318	8.20946	60.5533
TCGA-CR-7404	TCGA-HNSCC	53	Male	unknow	unknow	unknow	Yes	HNSC_HPV+	A	B	68	40	-248.629	1617.05	0.692495	5.68038	High	1.78947	Signature_1	29.8512	30.8012	16.6946	21.3535	22.2189	68.0488	50.5924	23.7206	57.2275	389.146	203.542	30.5259	25.1324	62.8886	56.9787	12.9498	81.7444	101.93	54.793	13.1587	124.148
TCGA-CV-A6JN	TCGA-HNSCC	53	Male	unknow	unknow	unknow	Yes	HNSC_HPV-	A	A	63	29	-741.981	1178.51	0.784402	-21.2677	Low	1.65789	Signature_3	4.40001	12.2038	3.13714	6.81374	6.89274	11.8653	25.6121	2.82915	19.1929	135.442	87.9487	13.7356	0.0238615	22.2489	10.8301	2.85401	51.279	45.3246	18.9641	2.04315	53.7159
TCGA-IQ-A61O	TCGA-HNSCC	43	Male	STAGE IV	T2	N2/N3	Yes	HNSC_HPV-	C	B	23	17	1437.93	1070.73	0.562633	4.50589	High	0.578947	Signature_3	9.61688	17.502	5.59141	17.4345	5.4456	32.1379	42.6572	14.1589	43.5106	301.562	162.905	32.7247	0.755689	19.7013	30.1407	6.06947	58.0041	50.728	29.8204	16.5135	188.92
TCGA-CV-7438	TCGA-HNSCC	87	Female	STAGE I	T1	unknow	No	HNSC_HPV-	C	B	65	33	-49.7093	962.56	0.739154	-4.19788	Low	1.68421	Signature_3	14.2474	40.6542	10.6965	10.671	10.0302	41.4642	64.9556	24.2125	45.6654	271.51	187.379	102.748	6.38073	57.2528	31.4265	3.38394	78.1746	81.7652	72.1228	10.2607	138.697
TCGA-BB-4225	TCGA-HNSCC	73	Male	unknow	unknow	unknow	Yes	HNSC_HPV+	A	B	48	27	-750.906	1675.42	0.737999	-3.56119	Low	1.21053	Signature_3	19.149	37.6008	16.1541	16.3325	17.1331	63.7635	60.0225	27.7856	60.2825	337.253	229.488	4.94112	11.5134	55.5249	38.867	9.46705	103.158	78.4457	61.5416	10.4953	116.825
TCGA-CN-6998	TCGA-HNSCC	53	Male	STAGE IV	T3	N2/N3	Yes	HNSC_HPV-	A	A	57	50	-871.244	455.363	0.855676	-14.5518	Low	1.47368	Signature_3	12.0716	25.7254	5.74439	7.66071	9.3938	22.6855	53.9661	16.3368	33.2016	184.976	150.88	131.114	0.0612497	40.8516	24.4635	8.91269	71.6959	78.1939	62.8205	8.62003	93.5366
TCGA-P3-A6T7	TCGA-HNSCC	55	Male	STAGE IV	T3	N2/N3	Yes	HNSC_HPV-	C	C	107	55	-529.629	438.236	0.830065	-10.7789	Low	2.78947	Signature_3	11.9794	19.864	6.74324	18.3819	10.0919	18.5804	57.9742	7.92509	17.766	465.049	176.765	89.5007	3.43572	38.998	32.6269	6.63009	66.973	63.2148	28.6592	4.24303	43.919
TCGA-CV-7177	TCGA-HNSCC	82	Female	STAGE II	T2	unknow	unknow	HNSC_HPV-	B	A	64	32	591.167	154.147	0.755493	7.28928	High	1.63158	Signature_1	24.4216	23.6845	8.43531	6.27653	12.0698	31.3847	45.599	19.3496	49.7829	268.9	128.451	23.266	41.5326	59.8087	31.266	10.1638	114.791	58.6372	43.7601	20.8579	116.81
TCGA-CR-6493	TCGA-HNSCC	69	Male	STAGE IV	T3	N2/N3	unknow	HNSC_HPV-	B	B	27	10	-990.734	124.483	0.887994	0.311977	Low	0.710526	Signature_2	17.8032	34.611	9.67732	8.87772	13.7852	34.5719	50.3918	29.6922	49.4297	391.914	265.17	111.313	14.0731	89.5717	36.1209	9.32308	73.3334	77.8026	66.4952	15.5276	125.171
TCGA-BA-5559	TCGA-HNSCC	71	Male	unknow	unknow	unknow	No	HNSC_HPV+	A	B	38	24	449.709	2349.6	0.526861	-0.0414122	Low	1	Signature_3	24.6444	34.4905	17.0401	19.9779	20.7135	57.5379	64.3196	36.9098	64.82	327.967	177.598	6.73393	3.93306	47.8745	53.719	21.176	70.9069	86.7832	71.1251	10.4354	134.085
TCGA-DQ-7591	TCGA-HNSCC	62	Male	unknow	unknow	unknow	Yes	HNSC_HPV+	B	C	27	13	-1077.63	1688.29	0.768294	10.5192	High	0.657895	Signature_3	30.6284	24.7307	19.0874	23.7213	17.9387	43.3381	135.134	34.3658	46.0189	570.556	236.733	2.85083	10.3236	74.3165	58.1583	15.1276	83.0493	58.4903	56.7348	7.74827	100.506
TCGA-WA-A7H4	TCGA-HNSCC	69	Male	STAGE II	T2	N0/N1	No	HNSC_HPV-	C	C	24	12	-25.2645	481.712	0.782585	11.9311	High	0.631579	Signature_3	16.2631	33.0246	15.8221	24.6564	11.5188	46.7558	89.1289	32.8554	48.9466	554.237	206.248	36.4612	4.81474	55.3897	58.8147	15.1286	53.4523	110.093	63.0634	20.664	150.884
TCGA-CR-7373	TCGA-HNSCC	66	Male	STAGE IV	T4	N0/N1	Yes	HNSC_HPV-	B	C	77	50	-315.276	1634.04	0.697734	2.07784	Low	2	Signature_1	22.8313	25.2733	10.6101	14.1543	17.4244	51.4149	55.1557	33.6632	42.0633	482.77	277.317	91.6381	12.9729	91.5121	42.4323	14.054	95.9016	61.6931	49.9004	16.222	120.039
TCGA-F7-A622	TCGA-HNSCC	75	Male	STAGE III	T3	unknow	No	HNSC_HPV-	A	B	45	24	-1091.28	62.7043	0.898698	-12.2618	Low	1.18421	Signature_3	7.02243	8.82624	5.93078	15.5358	6.42065	16.0985	38.1072	9.56024	29.3207	301.569	190.456	27.1036	3.1878	36.2373	21.6109	3.68801	55.3487	55.8548	16.6309	5.94467	68.0073
TCGA-D6-A4Z9	TCGA-HNSCC	59	Male	STAGE IV	T2	N2/N3	Yes	HNSC_HPV-	B	C	70	40	-518.184	594.767	0.816064	1.51365	Low	1.84211	Signature_2	15.3819	30.2402	7.67364	11.4531	9.98819	27.6043	67.1623	15.1492	52.8637	446.72	178.305	58.1733	4.75717	62.9606	41.1693	17.2369	94.9202	80.9886	45.8343	12.2453	138.707
TCGA-D6-6825	TCGA-HNSCC	73	Male	STAGE I	T1	N0/N1	No	HNSC_HPV-	A	B	52	30	382.977	1919.04	0.587446	-1.28161	Low	1.34211	Signature_3	20.1049	33.7943	13.674	14.959	16.3882	37.4775	63.492	22.4278	24.2087	342.126	202.585	81.0528	4.70083	57.9569	45.1622	15.4002	114.001	89.826	55.4071	14.1874	106.616
TCGA-DQ-5624	TCGA-HNSCC	43	Female	unknow	unknow	unknow	Yes	HNSC_HPV-	A	A	47	23	8.08071	742.368	0.754999	-4.6486	Low	1.21053	Signature_1	14.9244	35.8915	9.25376	13.9648	12.0733	38.038	35.9097	19.0352	31.4599	242.553	142.944	87.9986	7.77579	38.1889	33.0773	8.18674	86.4097	95.5675	68.8837	11.9033	86.1423
TCGA-CQ-6224	TCGA-HNSCC	52	Male	STAGE IV	T2	N2/N3	Yes	HNSC_HPV-	C	B	31	23	1084.99	1280.38	0.579896	-1.45265	Low	0.815789	Signature_3	24.0475	35.8594	10.6296	10.7289	10.2984	47.9958	59.0989	24.3558	38.1528	280.255	170.067	59.5234	6.49023	53.2041	30.8221	6.48246	97.6409	84.821	81.0467	13.0248	173.562
TCGA-UF-A7J9	TCGA-HNSCC	75	Male	STAGE IV	T4	N0/N1	Yes	HNSC_HPV-	C	C	176	97	660.817	596.514	0.704166	11.4151	High	4.57895	Signature_2	17.0596	23.8135	11.835	20.3486	10.072	46.2407	70.3446	21.2635	61.4042	444.135	220.639	112.257	31.9151	64.8927	44.5486	12.3236	148.302	52.5475	45.1464	12.4422	166.871
TCGA-CN-6012	TCGA-HNSCC	66	Male	STAGE IV	T3	N2/N3	Yes	HNSC_HPV-	A	B	74	27	-219.527	1196.05	0.732826	-4.14606	Low	1.92105	Signature_3	23.8394	20.9959	7.9973	37.3035	11.7816	42.4562	43.9311	21.8431	38.7071	282.988	183.79	72.9446	30.8808	66.4852	27.1667	6.35371	70.8649	57.8257	59.8409	8.18339	120.376
TCGA-BA-5558	TCGA-HNSCC	65	Male	unknow	unknow	unknow	Yes	HNSC_HPV-	A	A	104	73	-29.4676	1398.66	0.692412	-11.4325	Low	2.73684	Signature_1	12.7115	26.4463	7.6524	11.0798	14.1159	22.522	29.1185	22.0938	34.547	243.814	162.458	103.824	9.47197	62.8726	30.7976	8.29421	57.9333	81.6974	44.886	16.4564	87.5561
TCGA-CQ-7069	TCGA-HNSCC	77	Female	STAGE II	T2	N0/N1	No	HNSC_HPV-	C	B	72	29	-310.887	381.46	0.816573	-0.721247	Low	1.86842	Signature_1	17.5322	21.5597	9.93344	15.0891	9.45717	50.7734	64.4261	25.6381	29.0236	303.356	124.093	95.0196	3.56607	29.2582	31.1734	7.32757	87.5456	90.0418	48.576	8.64648	75.5459
TCGA-CV-5434	TCGA-HNSCC	60	Male	STAGE IV	T4	N2/N3	Yes	HNSC_HPV-	A	B	114	37	764.122	1268.38	0.618995	8.67422	High	2.92105	Signature_2	33.4247	19.0568	8.16423	23.0039	10.4266	50.3421	44.2864	21.9289	56.0088	328.7	229.396	66.3738	12.509	80.85	30.012	8.07103	77.7062	65.9822	45.0691	11.402	157.194
TCGA-CV-A6K0	TCGA-HNSCC	58	Male	STAGE I	T1	N0/N1	No	HNSC_HPV-	A	B	1	1	557.502	1824.11	0.577952	1.05405	Low	0.0263158	Signature_3	19.3963	23.4337	12.6614	23.4169	11.2022	49.9372	63.0008	26.1292	41.2853	406.38	187.787	33.2164	1.03762	46.5862	41.8979	18.0795	85.2279	82.1235	53.0461	11.7272	105.99
TCGA-CQ-7065	TCGA-HNSCC	40	Male	STAGE II	T2	N0/N1	No	HNSC_HPV-	C	A	27	13	-1096.87	-563.987	0.935476	-2.71951	Low	0.684211	Signature_3	14.5265	23.4214	8.85737	10.3301	8.00037	24.988	33.4759	11.2147	40.5399	274.804	142.444	56.7737	1.28193	29.1629	23.1445	3.12954	56.7527	67.6754	40.9246	11.0602	120.191
TCGA-CV-5442	TCGA-HNSCC	76	Female	STAGE IV	T4	N2/N3	No	HNSC_HPV+	A	A	215	92	-1801.56	-387.615	0.960043	-8.05179	Low	5.60526	Signature_1	16.8954	32.173	8.63772	14.2284	13.8791	66.2646	56.8923	31.1488	48.0975	274.081	136.13	40.9307	8.31692	56.062	28.0458	15.3494	74.9665	114.146	42.2751	8.99333	58.7271
TCGA-CV-7433	TCGA-HNSCC	49	Male	STAGE IV	T4	N2/N3	unknow	HNSC_HPV-	C	B	55	30	1256.95	2189	0.443933	-0.43202	Low	1.42105	Signature_3	16.5545	26.3498	10.4288	17.5925	8.04473	29.5106	54.6012	23.9534	34.8494	268.531	177.372	102.872	5.38832	36.4964	33.8092	5.76354	77.8622	66.0127	33.4811	20.2259	104.451
TCGA-CR-6473	TCGA-HNSCC	68	Male	unknow	unknow	unknow	Yes	HNSC_HPV+	B	B	75	31	-1053.16	139.966	0.891142	7.84984	High	1.92105	Signature_1	28.776	34.4244	7.55866	21.4537	23.1931	33.2572	56.2729	31.7702	60.4404	386.689	176.795	61.1424	1.87207	70.4839	46.0273	29.4074	38.1007	76.647	76.8025	7.24742	189.72
TCGA-BA-A8YP	TCGA-HNSCC	50	Male	STAGE IV	T4	N2/N3	Yes	HNSC_HPV-	B	C	117	63	226.778	127.523	0.791831	17.3265	High	2.97368	Signature_3	28.7362	35.7831	6.75995	26.0024	15.3701	53.4939	72.9742	29.2106	72.018	442.57	289.555	111.972	9.76943	49.4456	55.1004	9.15207	97.8383	100.858	58.2209	11.9683	90.7169
TCGA-CR-7399	TCGA-HNSCC	60	Female	STAGE IV	T3	N2/N3	Yes	HNSC_HPV-	C	C	232	105	-231.352	1835.5	0.667122	11.5071	High	5.86842	Signature_2	31.4135	29.0198	10.1216	5.46436	13.8045	95.0448	65.5823	16.2202	77.8873	544.334	187.932	45.2152	7.08204	199.298	39.304	10.6697	118.768	88.1066	42.5472	10.209	183.212
TCGA-D6-A6EN	TCGA-HNSCC	71	Male	STAGE III	T2	N0/N1	Yes	HNSC_HPV-	A	A	75	39	-572.441	2131.97	0.671987	-12.7569	Low	1.97368	Signature_3	5.96104	13.4488	4.11927	9.33858	8.95577	20.4856	43.9267	5.8111	29.9721	218.969	169.106	48.416	0.0159288	37.8028	18.5754	2.77007	43.8006	46.7769	20.9416	2.50405	43.561
TCGA-BB-A6UM	TCGA-HNSCC	52	Male	STAGE III	T1	N2/N3	Yes	HNSC_HPV+	C	C	48	32	-1347.82	1094.12	0.843114	9.56037	High	1.23684	Signature_3	18.1791	14.5466	15.7456	12.9422	13.7005	50.0237	63.9407	18.4846	58.7857	453.674	194.413	12.8333	0.106067	30.627	48.9994	9.83301	51.5499	86.5251	30.5862	8.2971	119.156
TCGA-CN-4740	TCGA-HNSCC	79	Female	STAGE IV	T4	N0/N1	Yes	HNSC_HPV-	A	A	69	29	1560.71	1873.76	0.445442	-6.96242	Low	1.81579	Signature_1	12.2179	31.3172	9.30216	14.9564	11.2958	31.6348	62.8651	20.3926	35.8743	265.047	173.556	11.3919	8.42068	50.7924	26.4863	9.40453	60.7944	60.5753	70.9393	15.7987	107.064
TCGA-QK-A6IJ	TCGA-HNSCC	71	Male	STAGE III	T2	N0/N1	No	HNSC_HPV-	A	A	31	14	-924.372	1347.48	0.785623	-24.3587	Low	0.763158	Signature_3	4.27472	8.43099	2.81324	3.93032	5.33419	11.2292	24.4396	3.48299	15.6802	103.477	74.7058	25.8803	0.130498	16.1647	12.3498	1.63322	46.2237	32.1938	10.2808	2.03275	36.0274
TCGA-BA-A6DB	TCGA-HNSCC	24	Female	STAGE I	T1	N0/N1	No	HNSC_HPV-	A	A	3	5	355.294	2033.38	0.577106	-9.57969	Low	0.0789474	Signature_3	12.1534	12.3689	6.03976	14.4579	4.97921	25.0454	45.6565	12.8587	25.0789	280.51	147.337	12.6815	0.321423	36.5919	28.574	6.19666	62.6933	52.5293	25.3456	5.81615	65.4322
TCGA-CV-7410	TCGA-HNSCC	61	Male	STAGE III	T2	N0/N1	unknow	HNSC_HPV-	A	B	13	3	522.813	2634.09	0.481541	-4.78564	Low	0.315789	Signature_3	16.7547	23.944	7.38934	15.0949	12.2958	30.6037	57.9169	27.9644	40.583	338.581	177.025	16.206	2.53231	46.5492	32.4333	14.8342	67.2937	68.5579	45.1242	11.952	119.508
TCGA-QK-A6IF	TCGA-HNSCC	61	Male	unknow	unknow	unknow	Yes	HNSC_HPV+	A	C	22	9	-627.573	2165.97	0.67428	6.14802	High	0.578947	Signature_3	26.9956	20.8418	11.6517	47.7999	14.7908	63.8307	105.413	33.6218	50.9072	493.821	224.35	12.7892	5.43365	66.4088	42.9741	16.4466	81.8004	106.874	47.5175	8.19925	147.27
TCGA-CR-7397	TCGA-HNSCC	44	Male	STAGE IV	T3	N2/N3	Yes	HNSC_HPV-	A	A	15	11	1173.13	1067.81	0.594677	-9.69861	Low	0.368421	Signature_3	15.4511	23.426	8.0181	7.01084	10.1286	42.0058	47.0314	22.7523	32.2419	236.909	107.366	29.729	0.78251	38.0267	27.2073	10.6567	62.0168	61.4039	51.7108	12.5868	157.341
TCGA-CQ-5330	TCGA-HNSCC	69	Female	STAGE IV	T3	N2/N3	Yes	HNSC_HPV-	C	B	48	18	878.309	1817.49	0.539713	1.30863	Low	1.23684	Signature_3	23.3707	57.1064	12.18	14.4831	17.8758	39.1891	49.5383	18.3222	37.9566	346.526	170.359	75.4421	3.01709	59.4462	39.844	10.9539	114.192	77.2809	84.8432	17.7358	126.433
TCGA-CR-7364	TCGA-HNSCC	66	Male	STAGE III	T3	N0/N1	No	HNSC_HPV-	C	B	381	160	-428.293	582.748	0.809404	5.71828	High	9.78947	Signature_2	21.2381	31.5484	13.1929	13.8532	15.3393	43.5467	73.3588	22.8798	42.7283	403.007	169.625	99.0417	17.0295	68.3188	41.4922	12.8461	149.584	116.687	69.3827	10.2944	85.2564
TCGA-CV-7101	TCGA-HNSCC	80	Male	STAGE II	T2	unknow	unknow	HNSC_HPV-	A	B	115	64	-200.096	1137.87	0.736685	-5.04265	Low	2.97368	Signature_2	22.1307	17.4057	9.10167	11.8224	8.39232	46.3386	50.7379	28.6459	34.3631	266.328	196.993	85.4416	25.1468	60.2338	31.4399	5.91608	62.3654	83.1206	28.9187	9.51659	107.519
TCGA-CR-7380	TCGA-HNSCC	58	Male	STAGE IV	T4	N0/N1	Yes	HNSC_HPV-	B	B	80	25	463.938	849.288	0.698316	3.41087	High	2.10526	Signature_3	17.0332	34.4957	9.08209	12.2132	19.6581	43.6291	48.5183	46.4717	37.6019	386.48	205.065	38.4305	25.8932	79.4858	32.8065	9.57802	88.121	71.1346	68.2738	19.3229	116.474
TCGA-DQ-7588	TCGA-HNSCC	66	Male	unknow	unknow	unknow	No	HNSC_HPV-	B	C	81	35	-1715.36	-651.017	0.966996	9.21887	High	2.10526	Signature_2	16.4489	26.7253	9.10789	21.464	13.4369	27.493	27.9458	13.0362	59.3005	446.405	316.305	96.067	0.199867	68.9217	37.8265	8.22479	71.9345	84.9773	33.8268	18.5199	140.086
TCGA-UF-A7JO	TCGA-HNSCC	79	Female	STAGE IV	T4	N0/N1	Yes	HNSC_HPV-	B	C	113	57	-87.6368	2126.57	0.618252	3.92262	High	2.92105	Signature_3	11.6624	18.215	7.88484	23.1221	10.3298	38.9697	61.5249	19.3169	45.0136	426.04	254.817	38.9193	2.34174	55.565	32.2323	12.3067	79.941	76.3537	32.912	10.6409	103.211
TCGA-QK-AA3K	TCGA-HNSCC	60	Male	STAGE IV	T3	N2/N3	Yes	HNSC_HPV-	C	C	74	36	853.314	1261.42	0.60947	11.2622	High	1.89474	Signature_2	11.3372	21.6004	13.2978	15.8427	12.419	65.7005	78.969	12.9468	45.9231	541.965	219.59	29.2734	1.89432	40.1848	30.7451	12.1113	73.4318	77.5236	34.0084	12.5488	127.756
TCGA-CN-A63U	TCGA-HNSCC	50	Male	STAGE IV	T3	N2/N3	Yes	HNSC_HPV-	C	C	439	215	-1537.15	-361.035	0.947217	13.8677	High	11.1842	Signature_2	20.6151	19.1491	11.8911	21.102	13.3089	29.5247	65.032	33.5183	79.0773	476.353	265.67	173.044	2.65851	54.9726	66.6458	12.7086	98.2758	87.9132	27.845	7.57487	252.133
TCGA-DQ-5629	TCGA-HNSCC	64	Male	unknow	unknow	unknow	Yes	HNSC_HPV-	B	B	269	137	-644.187	-349.953	0.89647	13.236	High	6.92105	Signature_2	31.3753	25.9702	7.45733	14.3727	13.8024	40.7008	76.8022	49.971	50.1004	343.143	260.629	91.3765	26.3142	83.9477	27.5572	7.55166	79.274	64.2836	48.5015	8.93353	84.6803
TCGA-UF-A7JK	TCGA-HNSCC	59	Male	STAGE IV	T4	N2/N3	Yes	HNSC_HPV-	B	B	82	51	-1053.67	-583.766	0.934255	10.7938	High	2.10526	Signature_2	6.90471	22.3763	6.92797	33.302	7.21146	37.9824	37.3874	35.4344	34.2922	400.794	211.104	69.1669	1.44888	57.6401	32.6051	3.48323	94.5766	83.7	42.736	12.5197	200.56
TCGA-BA-5557	TCGA-HNSCC	41	Female	STAGE III	T1	N0/N1	Yes	HNSC_HPV-	A	A	17	7	994.136	2165.59	0.481178	-19.7797	Low	0.421053	Signature_3	9.78518	20.7237	5.00068	8.2442	5.56082	19.4181	36.2745	16.0458	19.5055	139.524	104.463	77.3643	3.37477	29.1208	18.0853	5.5344	30.4799	38.4118	32.431	7.81481	55.2323
TCGA-CR-7365	TCGA-HNSCC	60	Male	STAGE IV	T4	N0/N1	Yes	HNSC_HPV-	A	B	135	68	93.6072	284.901	0.789656	-3.71402	Low	3.5	Signature_1	19.6982	31.5419	8.24904	6.02646	10.9285	37.3424	36.3981	19.7611	38.043	295.771	134.12	124.752	7.1018	70.1335	25.4174	5.22344	109.815	58.7852	58.529	13.4278	126.584
TCGA-CR-7371	TCGA-HNSCC	45	Female	STAGE III	T3	N0/N1	No	HNSC_HPV-	B	B	203	102	160.878	1344.92	0.677807	10.4438	High	5.10526	Signature_2	25.3897	28.1434	7.79515	13.4828	13.0715	49.8809	75.8334	24.6547	62.0125	354.452	194.581	122.41	21.2573	75.7463	31.7106	11.8726	84.2399	64.8977	63.4752	14.8668	106.596
TCGA-MT-A67D	TCGA-HNSCC	55	Male	STAGE II	T2	N0/N1	No	HNSC_HPV-	C	C	65	32	98.6774	1149.62	0.705107	-6.21396	Low	1.68421	Signature_3	9.72889	14.2875	9.35359	12.6587	6.69757	29.0191	57.4217	19.3771	34.6352	505.333	218.677	36.6177	6.74382	37.0207	29.2666	6.5216	68.6788	48.8558	31.8602	5.77884	61.8764
TCGA-D6-6827	TCGA-HNSCC	55	Female	STAGE I	T1	N0/N1	No	HNSC_HPV-	A	C	11	3	-628.559	97.9464	0.86427	10.8934	High	0.289474	Signature_3	38.8005	30.8698	17.8333	45.6222	16.7753	103.138	78.0332	26.1714	62.0609	532.005	282.262	30.4742	0.596664	80.8635	50.7712	12.9917	81.9096	126.427	54.5638	9.1996	129.625
TCGA-CV-6935	TCGA-HNSCC	67	Male	STAGE IV	T3	N2/N3	unknow	HNSC_HPV-	A	A	187	78	-62.5747	64.2281	0.822371	0.905431	Low	4.84211	Signature_2	19.2907	24.3775	4.24516	6.07921	8.24405	30.1835	42.7684	25.452	48.5757	235.759	156.702	39.2993	15.1118	51.3094	25.5093	9.57604	82.5358	44.7623	48.5656	15.9646	116.452
TCGA-CV-7434	TCGA-HNSCC	64	Male	STAGE IV	T4	N0/N1	No	HNSC_HPV-	B	B	74	35	-525.468	716.608	0.80623	-1.69754	Low	1.86842	Signature_2	14.6971	35.3849	8.39536	16.1246	14.7404	29.1527	112.92	23.1727	41.773	307.383	267.095	75.3024	5.51316	57.1581	33.0859	8.57118	100.061	98.019	68.2846	10.7357	95.5166
TCGA-CR-5248	TCGA-HNSCC	53	Male	unknow	unknow	unknow	Yes	HNSC_HPV+	A	B	243	120	-324.214	2653.59	0.584192	-7.19192	Low	6.34211	Signature_1	19.1678	18.0032	8.71987	19.2347	17.7066	37.6357	42.3247	16.671	51.3794	346.731	169.909	1.0677	0.366167	42.0067	33.6029	13.7087	57.4846	71.9462	36.6892	7.02177	122.574
TCGA-CV-6960	TCGA-HNSCC	49	Male	STAGE III	T3	N0/N1	No	HNSC_HPV-	C	B	147	67	-1193.02	-139.613	0.917371	12.2616	High	3.78947	Signature_2	10.3028	20.9936	12.4899	20.2835	14.8585	29.711	91.7211	16.1136	68.0146	388.253	165.575	122.347	17.6385	78.6712	34.968	5.05271	132.666	84.9861	42.861	14.7073	142.035
TCGA-CR-6477	TCGA-HNSCC	56	Female	unknow	unknow	unknow	unknow	HNSC_HPV-	B	B	55	19	601.374	1473.55	0.614091	-3.48673	Low	1.42105	Signature_3	13.9005	22.6372	7.06625	12.7951	9.00966	65.2215	53.1364	17.6075	31.0537	328.942	175.626	14.9812	2.94928	36.5838	26.591	3.47602	58.773	90.7924	43.5908	14.2797	123.058
TCGA-BA-5152	TCGA-HNSCC	56	Male	STAGE IV	T4	N0/N1	Yes	HNSC_HPV-	A	A	350	205	-149.201	1667.5	0.676456	-5.1964	Low	9.07895	Signature_1	8.63121	23.371	8.47011	9.73234	7.57436	41.4507	40.157	10.6584	32.7882	247.42	218.943	17.5607	1.76781	56.6607	25.0686	8.62065	48.6257	83.4703	35.2877	11.1406	75.6466
TCGA-CR-7377	TCGA-HNSCC	58	Male	STAGE IV	T4	N2/N3	No	HNSC_HPV-	C	B	69	30	877.868	1959.56	0.522097	-2.00814	Low	1.76316	Signature_3	17.9519	26.8778	9.86266	11.8738	9.99863	45.0754	64.006	27.5121	40.6936	311.21	187.006	27.4455	4.12462	43.3055	31.6488	10.257	73.9816	74.1594	58.0648	18.1644	103.009
TCGA-CV-6436	TCGA-HNSCC	62	Male	STAGE IV	T4	N0/N1	No	HNSC_HPV-	A	A	65	31	-426.526	1651.75	0.707504	-24.705	Low	1.65789	Signature_3	4.41214	9.28836	3.08019	4.61988	4.49334	20.719	16.5659	7.08242	21.2928	211.44	130.543	20.9117	0.272951	15.4596	9.73204	3.60904	31.9572	35.4385	8.83029	3.02619	51.8005
TCGA-CR-7372	TCGA-HNSCC	45	Male	STAGE I	T1	N0/N1	No	HNSC_HPV-	A	B	38	15	250.536	365.253	0.767812	-1.78602	Low	1	Signature_3	16.7934	27.3188	8.24022	16.1341	8.15038	42.4252	37.54	18.0466	43.3881	264.033	146.789	26.3055	1.08936	51.0977	21.2605	7.56825	99.5062	62.4356	53.7722	17.7819	206.358
TCGA-CV-6948	TCGA-HNSCC	79	Female	STAGE IV	T4	N2/N3	unknow	HNSC_HPV-	B	C	148	81	-716.686	750.779	0.819653	18.9009	High	3.71053	Signature_2	23.7286	51.7369	15.2042	16.629	11.3977	40.4019	64.1295	22.7519	59.6735	451.41	254.987	107.762	8.73696	71.7824	58.8201	8.44542	53.4894	74.5182	61.7781	16.1404	73.0734
TCGA-CV-7095	TCGA-HNSCC	87	Female	STAGE II	T2	unknow	No	HNSC_HPV-	B	A	175	91	-652.263	439.387	0.839877	-4.66121	Low	4.52632	Signature_1	14.3733	31.2474	8.40974	16.4866	10.651	23.1312	40.2067	20.6737	35.6336	243.488	152.499	49.662	0.787397	46.836	26.2606	5.83796	78.0707	79.5748	54.9973	16.5158	184.24
TCGA-D6-A4ZB	TCGA-HNSCC	61	Male	STAGE III	T3	N0/N1	Yes	HNSC_HPV-	A	A	69	25	-678.797	457.765	0.840526	-3.42443	Low	1.76316	Signature_2	11.3379	13.1894	5.86316	19.8698	6.19427	27.5323	52.3729	15.9968	34.1889	216.718	131.342	32.5716	6.22961	37.2199	35.9252	7.10793	78.7032	54.7756	26.5428	9.24155	130.913
TCGA-T2-A6X0	TCGA-HNSCC	49	Male	unknow	unknow	unknow	Yes	HNSC_HPV+	B	C	44	26	-631.529	930.345	0.796779	17.4764	High	1.15789	Signature_3	20.9909	21.497	14.3331	30.4942	16.832	57.2356	66.1015	17.1526	73.0347	567.295	275.172	85.3711	8.48619	69.7847	59.9854	19.8587	171.797	65.2481	40.8015	14.4798	161.811
TCGA-BA-6869	TCGA-HNSCC	62	Male	STAGE III	T3	N0/N1	Yes	HNSC_HPV+	A	B	393	196	-1252.51	382.885	0.888222	-2.55684	Low	10.0263	Signature_2	12.5451	12.2659	7.58557	8.65363	8.79643	31.5596	80.0996	7.26785	46.2714	277.082	166.944	67.0763	0.200839	37.7901	30.9966	11.6438	67.3173	75.9586	26.6708	17.5652	118.335
TCGA-CX-A4AQ	TCGA-HNSCC	56	Male	STAGE IV	T2	N2/N3	Yes	HNSC_HPV-	C	B	81	40	-201.554	2021.84	0.643156	-1.70779	Low	2.05263	Signature_3	10.0798	15.89	8.63674	14.8534	7.99163	32.2177	90.2444	11.7955	44.5913	382.503	149.633	19.5987	1.00774	29.0788	27.4705	6.9082	50.8182	46.2533	15.672	5.68449	65.1337
TCGA-CN-A6V3	TCGA-HNSCC	61	Male	STAGE IV	T3	N2/N3	Yes	HNSC_HPV-	C	C	173	91	-907.797	942.937	0.819565	-2.6004	Low	4.44737	Signature_2	11.6893	17.0551	8.6385	21.9505	9.31529	30.2802	69.1511	24.2318	43.2592	487.769	192.847	153.423	6.26895	65.6611	41.0228	12.2105	107.484	84.0171	31.6678	9.63129	121.84
TCGA-UF-A7JV	TCGA-HNSCC	62	Female	STAGE IV	T4	N2/N3	No	HNSC_HPV-	C	B	54	31	-98.2736	1484.4	0.690617	0.709733	Low	1.36842	Signature_1	9.90047	19.8707	7.90796	16.1284	9.51694	42.0724	62.7001	17.1656	42.7447	411.023	198.315	92.8674	3.52746	41.5985	32.6627	9.58273	88.6709	50.5905	40.4824	11.8425	98.8984
TCGA-CV-7406	TCGA-HNSCC	49	Male	STAGE II	T2	N0/N1	unknow	HNSC_HPV+	B	B	142	83	-111.798	-142.34	0.843149	12.6013	High	3.65789	Signature_1	20.7671	24.654	18.6703	9.33552	16.5276	83.0818	69.0356	23.0174	71.0584	361.999	186.301	60.6691	29.6251	55.1188	38.6492	21.5771	104.742	138.033	59.1662	22.7271	107.104
TCGA-CN-A641	TCGA-HNSCC	47	Male	STAGE IV	T4	N2/N3	Yes	HNSC_HPV-	C	C	170	86	-1161.19	43.6905	0.904346	-4.15323	Low	4.39474	Signature_2	19.4328	11.3133	8.96644	21.6498	9.3114	25.8301	36.9849	17.3147	23.289	516.807	205.419	70.228	10.9701	48.3329	43.4072	6.42796	86.9119	64.4752	23.0892	5.15415	101.781
TCGA-CV-A45X	TCGA-HNSCC	47	Male	STAGE IV	T2	N2/N3	Yes	HNSC_HPV-	A	B	71	38	-1161.75	258.232	0.890496	-6.98127	Low	1.76316	Signature_2	9.70422	18.4699	10.8517	13.5253	10.7783	22.2401	42.5346	29.1053	30.848	356.948	135.772	44.0832	24.4032	56.4839	34.5722	6.24896	83.2568	108.584	41.2362	6.57668	51.3019
TCGA-CV-7407	TCGA-HNSCC	67	Female	STAGE II	T2	unknow	unknow	HNSC_HPV-	B	B	73	45	-711.657	1331.97	0.767386	2.74267	Low	1.86842	Signature_3	19.2845	28.0015	7.8667	15.8912	15.3612	37.4305	72.6328	22.9912	37.3537	322.988	249.561	49.6034	7.96667	61.1448	36.1881	8.35668	57.416	106.179	46.4146	9.05695	92.4548
TCGA-CV-5435	TCGA-HNSCC	57	Male	STAGE IV	T4	N2/N3	Yes	HNSC_HPV-	C	B	84	53	-639.578	-326.28	0.894623	9.87629	High	2.15789	Signature_2	30.1246	30.9702	9.09841	9.58595	15.8366	37.0868	78.4882	38.5287	58.8325	351.227	212.738	172.356	18.8543	85.3795	34.2787	7.79182	143.701	64.6476	65.2333	19.1418	151.828
TCGA-CV-A6K1	TCGA-HNSCC	65	Male	STAGE IV	T4	N0/N1	Yes	HNSC_HPV-	A	A	426	214	-530.874	889.407	0.791452	-11.8534	Low	11.0526	Signature_3	6.59377	9.02392	5.45013	7.39566	8.0622	10.164	45.5949	6.0804	30.972	192.028	130.462	16.0838	0.739262	29.5099	14.6524	4.51878	46.0958	60.9784	15.0278	2.0058	50.1298

## Sheet: Table S4
Table S4. Identification of significantly mutated genes in head and neck cancer.
gene	expr	reptime	hic	N_nonsilent	N_silent	N_noncoding	n_nonsilent	n_silent	n_noncoding	nnei	x	X	p	q
B2M	673122	428	36	448316	119416	0	8	0	0	50	38	28481728	0	0
CASP8	571730	386	37	2165174	489808	0	58	1	0	50	43	31057268	0	0
CDKN2A	225405	357	-15	1206810	314226	0	108	2	0	4	3	1025156	0	0
CUL3	255624	463	20	2873068	720038	0	16	1	0	50	53	35740804	0	0
FOSL2	465927	197	30	1139006	368368	0	8	1	0	50	37	31030956	0	0
HLA-A	983517	596	36	1330274	382030	0	21	2	0	50	48	26079240	0	0
HLA-B	2552688	347	28	1314082	384560	0	23	0	0	50	66	41944870	0	0
HRAS	1970020	236	42	781770	218592	0	31	0	0	50	29	28795448	0	0
NOTCH1	1489379	212	43	9230452	2609948	0	87	6	0	18	20	14399748	0	0
PIK3CA	401889	613	11	3994364	995302	0	84	1	0	50	59	31035004	0	0
ZNF750	711691	350	16	2499640	803528	0	21	1	0	50	33	24030446	0	0
TP53	2069567	213	34	1563034	431618	0	404	6	0	2	8	865766	1.11022e-16	1.74509e-13
FAT1	351973	513	-13	16381244	4674934	0	133	10	0	10	13	9344808	2.22045e-16	3.2217e-13
NSD1	948717	227	42	9713682	2702040	0	72	2	0	1	2	3260664	2.10942e-15	2.842e-12
FBXW7	117295	501	51	3088624	827816	0	32	2	0	50	55	34124134	6.47871e-12	8.14676e-09
EP300	1167197	154	42	8765438	2414632	0	36	0	0	4	0	3721124	8.883e-09	1.04719e-05
PTEN	259678	300	34	1532168	356224	0	12	0	0	50	43	25922380	3.72815e-08	4.13649e-05
TGFBR2	80018	417	-9	2165680	577346	0	20	1	0	36	41	19873656	5.90519e-07	0.000618798
KRT5	1280474	464	36	2107490	632500	0	16	1	0	16	25	11486200	7.86919e-07	0.000781204
NFE2L2	372300	145	36	2202618	581394	0	24	1	0	50	41	27114010	2.19763e-06	0.00207259
KDM6A	59340	NaN	36	5164742	1389982	0	17	0	0	7	5	6815820	1.47848e-05	0.0132795
EPHA2	866090	197	37	3532386	1014024	0	26	0	0	0	0	1014024	1.59732e-05	0.0134536
RB1	349930	450	41	3495448	893090	0	13	2	0	50	39	31989320	1.64052e-05	0.0134536
CTCF	1074126	147	45	2704064	671968	0	14	1	0	50	36	31945298	2.16861e-05	0.0170435
RASA1	154501	726	24	3876466	1057034	0	16	1	0	50	123	67809060	4.2009e-05	0.031695
SMAD4	156084	422	41	2031084	547998	0	11	0	0	20	12	11255464	7.0395e-05	0.0510689
POM121L12	10922	1116	-24	1015542	340032	0	19	3	0	16	38	9546702	0.000108635	0.0758916
STX11	298896	322	23	1029204	288420	0	7	0	0	50	26	34211166	0.000114147	0.0768945

## Sheet: Table S5
Table S5. Prognostic analysis of 311 m6A-related DEGs using a univariate Cox analysis.
Gene_Symbol	HR	HR_lower	HR_upper	p.value
SLC4A1AP	1.02122	1.00507	1.03763	0.00984752
EWSR1	1.00691	1.00189	1.01195	0.00689744
HNRNPC	1.00307	1.00085	1.00529	0.00676878
CCDC43	1.02066	1.00785	1.03362	0.00150021
SET	1.00146	1.00043	1.0025	0.00544481
DDX19A	1.02656	1.00724	1.04624	0.00683359
SRSF9	1.00686	1.00262	1.01111	0.00149673
MRPL10	1.01116	1.00414	1.01822	0.00179821
SPG21	1.00745	1.00258	1.01234	0.00266605
FBXO7	1.01513	1.00421	1.02617	0.00650997
PARN	1.01139	1.0036	1.01924	0.00409171
UTP6	1.02156	1.00655	1.03679	0.00474858
PCBP2	1.00423	1.00111	1.00736	0.00784748
SUMO2	1.00345	1.00104	1.00586	0.00502584
KNSTRN	1.01552	1.00482	1.02633	0.00438132
SLC35B1	1.01873	1.00458	1.03308	0.00930763
ANP32A	1.0113	1.00502	1.01762	0.000404883
AIMP1	1.02178	1.01297	1.03067	1.09455e-06
MESD	1.02036	1.00773	1.03315	0.00151845
EIF3J	1.00697	1.00258	1.01138	0.00182579
PPID	1.01302	1.00458	1.02153	0.0024397
ANAPC10	1.05665	1.02303	1.09137	0.000837648
NCBP2	1.00462	1.0013	1.00794	0.00627581
PSMD10	1.00709	1.00262	1.01158	0.00187088
HSP90AA1	1.00036	1.00009	1.00063	0.00880664
THUMPD2	1.04612	1.0178	1.07522	0.00127992
IST1	1.01033	1.00278	1.01793	0.00724518
NKRF	1.02861	1.00891	1.04869	0.00424662
FXR1	1.00631	1.00173	1.01091	0.00683662
SSB	1.00666	1.00311	1.01023	0.000235543
SNRNP27	1.01635	1.00553	1.02729	0.00299112
CXorf56	1.01431	1.00608	1.02261	0.000628632
UTP14A	1.01808	1.00753	1.02873	0.000742919
TMED4	1.00636	1.00247	1.01027	0.00132684
PRPS1	1.00618	1.00242	1.00995	0.00126957
NOP58	1.00405	1.00108	1.00703	0.00755962
PCGF2	1.01184	1.0052	1.01852	0.000459391
PWP1	1.00717	1.00219	1.01217	0.00471521
STIP1	1.00178	1.00046	1.0031	0.00803543
MORF4L2	1.00305	1.00181	1.00429	1.35671e-06
CLK3	1.09631	1.03957	1.15614	0.000695707
PGRMC1	1.00247	1.00114	1.0038	0.000282332
MAP2K7	0.981551	0.96883	0.994439	0.00514435
TM2D3	1.05316	1.01913	1.08833	0.00199693
CHD1L	1.00943	1.00256	1.01635	0.00709261
HSP90B1	1.0007	1.00029	1.00112	0.000957726
SLC25A17	1.02038	1.008	1.03292	0.00119778
TMA16	1.02677	1.01047	1.04333	0.00121272
HPRT1	1.00605	1.00369	1.00843	5.206e-07
AMZ2	1.01258	1.00506	1.02015	0.00100979
YIPF4	1.03668	1.01171	1.06226	0.00378197
POLR2C	1.0106	1.0053	1.01594	8.54016e-05
SNAPC5	1.01936	1.00513	1.0338	0.00752844
CFAP20	1.01151	1.0053	1.01775	0.000267643
CSNK2A2	1.01107	1.00417	1.01802	0.00163196
RSL1D1	1.00551	1.00201	1.00901	0.00198188
DNAJB11	1.00507	1.00125	1.00891	0.00929868
MTHFS	1.07511	1.03902	1.11245	3.22258e-05
EXOSC2	1.01397	1.00379	1.02425	0.00704132
ZCRB1	1.01056	1.00402	1.01715	0.00152642
NR2C2	0.962786	0.939539	0.986608	0.00235678
COPS2	1.0143	1.00365	1.02507	0.00839975
HNRNPUL2-BSCL2	1.37318	1.09244	1.72605	0.00657445
AATF	1.0073	1.00284	1.01178	0.00132374
NOB1	1.00463	1.00148	1.00778	0.00388569
ZNF101	0.934739	0.890955	0.980675	0.0058295
MTFMT	1.04772	1.01842	1.07787	0.00127875
MTX2	1.00468	1.00135	1.00802	0.00579355
UNC50	1.01413	1.00567	1.02266	0.00102954
NUP37	1.01488	1.00472	1.02515	0.00402777
TERF2IP	1.00975	1.0037	1.01584	0.00156337
PDIA3	1.00121	1.00057	1.00186	0.000237362
DNAJC25	1.03677	1.01003	1.06422	0.0067585
YIPF6	1.02528	1.00957	1.04124	0.00153464
ZNHIT3	1.03539	1.00871	1.06279	0.00903653
MOAP1	1.01489	1.00523	1.02463	0.0024427
PIGB	1.06993	1.02356	1.11839	0.0027852
CEBPZOS	1.01686	1.00793	1.02587	0.000203269
COX7A2L	1.01412	1.00688	1.02141	0.000126057
AIFM1	1.00981	1.00331	1.01635	0.00305684
PSME3IP1	1.00904	1.00238	1.01575	0.00773202
UTP3	1.01048	1.00468	1.01631	0.000386856
DCTD	1.00526	1.00183	1.0087	0.00265251
GLRX5	1.01042	1.00475	1.01611	0.000300988
ST13	1.00311	1.00169	1.00453	1.77959e-05
RAN	1.00179	1.00045	1.00313	0.00860128
UBE2A	1.00909	1.00283	1.01538	0.00438172
CCDC59	1.02187	1.00775	1.03619	0.0023025
LCLAT1	1.02169	1.00556	1.03808	0.00823593
OGFOD1	1.01279	1.00315	1.02251	0.00920499
C1GALT1C1	1.01019	1.00298	1.01745	0.00553042
SEC62	1.00584	1.0015	1.01021	0.00837552
ZMAT2	1.00524	1.00265	1.00783	7.17568e-05
ANP32B	1.00115	1.0004	1.0019	0.00269059
TOR1A	1.01695	1.00838	1.0256	9.88528e-05
PREB	1.0047	1.00131	1.0081	0.00651246
ERAL1	1.00622	1.00276	1.00969	0.000416903
LEMD2	1.01482	1.00409	1.02566	0.0066538
AARSD1	1.10365	1.02444	1.18899	0.00944728
DPH6	1.15257	1.05526	1.25886	0.00160485
CALR	1.00033	1.00008	1.00058	0.00978266
FBXO22	1.05706	1.01362	1.10236	0.00954514
TOMM34	1.00743	1.00418	1.0107	7.24849e-06
MPLKIP	1.03233	1.01078	1.05433	0.00310989
IMP4	1.00784	1.00194	1.01377	0.00910236
KARS1	1.00453	1.00213	1.00694	0.000220104
VPS25	1.00966	1.00431	1.01504	0.000394705
CERS5	1.02625	1.01178	1.04093	0.000349172
ATIC	1.00813	1.00381	1.01248	0.000220202
CCT8	1.0027	1.0007	1.0047	0.00810207
C16orf87	1.0947	1.04404	1.14781	0.000181882
NKAP	1.06836	1.03075	1.10734	0.000298582
TCEAL4	1.00761	1.00478	1.01046	1.32482e-07
ALG13	1.054	1.0157	1.09374	0.00535669
NETO2	1.01401	1.00354	1.02459	0.00861597
MTHFD2	1.00583	1.00236	1.00931	0.000979467
ESD	1.00713	1.00284	1.01144	0.00110721
EMC8	1.02573	1.01127	1.04039	0.00045212
THOC5	1.02899	1.00955	1.04881	0.00331945
LSM6	1.01827	1.00523	1.03149	0.00590115
MRGBP	1.00788	1.00192	1.01388	0.00947197
DPY30	1.01749	1.00863	1.02643	0.000101973
SEC11A	1.01533	1.00927	1.02142	6.27556e-07
AUP1	1.00318	1.00123	1.00514	0.00138073
SNRPA1	1.00858	1.00257	1.01463	0.00511857
AIMP2	1.00629	1.00153	1.01107	0.00953843
NIFK	1.00407	1.0013	1.00685	0.0040059
VBP1	1.00545	1.0021	1.00882	0.00144031
CBWD5	1.25048	1.06346	1.4704	0.00684497
TMEM97	1.00752	1.00282	1.01225	0.0017095
PRDM15	0.910441	0.854428	0.970125	0.00377741
CCT4	1.00141	1.00051	1.00231	0.0020831
SAR1A	1.00995	1.00263	1.01732	0.0076458
CALM2	1.00219	1.00073	1.00365	0.00328024
CHAC2	1.01864	1.00518	1.03227	0.00648303
RBMX2	1.01749	1.00661	1.0285	0.00157997
DNTTIP1	1.00814	1.00308	1.01321	0.00156789
TSEN15	1.0073	1.0018	1.01283	0.0092155
NUDCD2	1.0606	1.02044	1.10233	0.00281155
SUMO1	1.00334	1.00131	1.00538	0.00126715
VDAC1	1.00187	1.00052	1.00322	0.00664944
COX20	1.10422	1.04316	1.16885	0.000635358
CCT7	1.0021	1.00084	1.00336	0.00110252
RFXAP	1.05092	1.01748	1.08547	0.00261215
JMJD6	1.02397	1.00612	1.04213	0.00828198
CMSS1	1.01262	1.00433	1.02099	0.00279775
NMD3	1.00812	1.00275	1.01351	0.00298012
TIMM17A	1.012	1.00509	1.01897	0.000650511
DOT1L	0.972655	0.954069	0.991602	0.004852
SLC26A6	1.03169	1.00758	1.05638	0.0097088
STK26	1.01018	1.00305	1.01736	0.00508044
SF3B6	1.00307	1.00142	1.00471	0.000253811
NUBPL	1.06155	1.01624	1.10888	0.00727586
IAH1	1.02313	1.00651	1.04002	0.00620712
PHF5A	1.00352	1.00167	1.00537	0.000188235
ETFA	1.01195	1.00568	1.01826	0.000180566
UPRT	1.03529	1.01224	1.05886	0.002533
EIF1	1.00114	1.00047	1.0018	0.000804045
HEATR3	1.02541	1.00927	1.04181	0.0019389
FAM136A	1.00876	1.00235	1.01521	0.00729326
PCGF1	1.01992	1.00527	1.03478	0.00752967
MRPS5	1.01768	1.00624	1.02926	0.00238283
DDX10	1.02471	1.00946	1.04019	0.00141852
GLA	1.00579	1.00168	1.00992	0.00573635
HAX1	1.00451	1.00119	1.00783	0.00763714
TRAF4	1.00575	1.00206	1.00944	0.00219876
C1D	1.03436	1.01371	1.05544	0.00102516
TCEAL1	1.02071	1.00875	1.0328	0.000649297
BIVM	1.04951	1.01288	1.08747	0.00767826
CCNE2	0.955994	0.925377	0.987623	0.0067306
PCMT1	1.00654	1.00245	1.01064	0.00168303
DYNC2LI1	1.04972	1.02055	1.07972	0.000738879
XRCC6	1.00094	1.00034	1.00154	0.00217711
GDI1	1.00675	1.00349	1.01002	4.85381e-05
GTF2F2	1.01346	1.00462	1.02237	0.00277894
CFAP36	1.01719	1.00626	1.02823	0.0019786
NAT10	1.00648	1.00249	1.01048	0.00144271
NRSN2	1.00791	1.00245	1.01339	0.00442736
ZNF562	0.953263	0.920322	0.987382	0.00763749
ASAH2B	1.20632	1.06806	1.36248	0.00252717
PHB	1.00532	1.0019	1.00874	0.00225826
UBE2C	1.00166	1.00043	1.00289	0.00806651
COPZ1	1.00653	1.00289	1.01019	0.000434789
DNAJC19	1.01305	1.00406	1.02211	0.00435879
TMEM199	1.04496	1.01314	1.07779	0.00531477
MRPS23	1.01826	1.00777	1.02887	0.000617325
SPCS1	1.0143	1.00611	1.02255	0.000595074
EID1	1.00265	1.00093	1.00438	0.00258692
SDHAF3	1.01144	1.00332	1.01963	0.00566422
CALM3	1.00267	1.00094	1.0044	0.00249706
DNAJA2	1.01299	1.00645	1.01958	9.49537e-05
BOD1	1.00807	1.00341	1.01275	0.000676157
GOT2	1.00269	1.00098	1.0044	0.00199976
PDGFA	1.00997	1.00401	1.01598	0.0010306
SNRPD3	1.00351	1.00126	1.00577	0.00220878
EXOSC7	1.01875	1.00751	1.03012	0.00103546
DDX56	1.00602	1.00175	1.0103	0.00563516
CHRNA5	1.08932	1.03647	1.14485	0.000746488
FAM241B	1.01412	1.00597	1.02234	0.000657866
GAR1	1.01688	1.00879	1.02504	4.00648e-05
CRIPT	1.02566	1.01161	1.03991	0.000319297
C7orf25	1.82651	1.28135	2.60361	0.000866407
LSM8	1.02835	1.00958	1.04746	0.00293767
POLDIP2	1.00285	1.00131	1.00438	0.000268181
NPM1	1.0009	1.00036	1.00144	0.00105354
ADAP2	0.977505	0.962369	0.992878	0.00426793
TMCO1	1.00485	1.00206	1.00764	0.000638947
EXOSC6	1.02126	1.00736	1.03536	0.00263145
CDC26	1.01897	1.00509	1.03304	0.00723226
SFT2D1	1.0155	1.00658	1.0245	0.000635499
PRR13	1.00878	1.00317	1.01442	0.00211606
RABEPK	1.0161	1.00413	1.02822	0.0082794
BUD23	1.01467	1.00649	1.0229	0.000417734
ZDHHC4	1.00969	1.00329	1.01614	0.00296502
GEMIN6	1.05122	1.02393	1.07923	0.000197712
DRG1	1.00643	1.00338	1.00949	3.5031e-05
SAP18	1.00639	1.00198	1.01082	0.00448168
CNIH4	1.01753	1.00736	1.02781	0.000700496
CMC2	1.07344	1.03539	1.11289	0.000118966
FITM2	1.04676	1.01802	1.07632	0.00129622
PDCL3	1.00634	1.00264	1.01005	0.000777336
EIF2B4	1.02812	1.00879	1.04781	0.00418898
PDAP1	1.00125	1.0004	1.0021	0.00396209
SRP14	1.00233	1.0011	1.00356	0.000200942
ADSL	1.0087	1.00303	1.0144	0.0025837
POGLUT2	1.02383	1.00804	1.03988	0.00298187
CRLS1	1.01506	1.00507	1.02516	0.00306809
BIRC5	1.00409	1.00114	1.00704	0.00649895
FUNDC1	1.01664	1.00731	1.02607	0.000454163
SCOC	1.01398	1.00513	1.02292	0.0019183
CYB5B	1.01199	1.00528	1.01873	0.000441265
ERCC2	1.03045	1.00992	1.0514	0.0034876
IFT20	1.03176	1.01538	1.04841	0.000128209
B3GALNT1	1.01944	1.00565	1.03342	0.00560412
MKRN3	1.14212	1.06704	1.22248	0.000128062
EMD	1.00411	1.00176	1.00646	0.000595939
COPS6	1.00316	1.00135	1.00497	0.000600759
TMEM14B	1.01194	1.00309	1.02085	0.00804969
ANKRD18A	1.17183	1.04193	1.31791	0.00816273
GGCT	1.00366	1.00137	1.00595	0.00171481
GARS1	1.00445	1.00207	1.00683	0.000241955
ZNF823	0.945739	0.907622	0.985456	0.00786166
DDX19B	1.04954	1.01424	1.08607	0.00560536
NFU1	1.02276	1.01254	1.03309	1.13536e-05
ERCC5	1.03134	1.00799	1.05523	0.00827174
RPF2	1.01734	1.0069	1.02789	0.0010874
TSPAN6	1.00721	1.00209	1.01235	0.00573782
MRPL32	1.01114	1.00392	1.01841	0.00244579
MAGEF1	1.00198	1.00057	1.0034	0.00582698
NDUFA12	1.00719	1.00277	1.01163	0.00141575
RP9	1.02632	1.00633	1.04671	0.00963516
GTF2A2	1.01386	1.00772	1.02004	8.88874e-06
FAM216A	1.0336	1.00949	1.05829	0.00606017
PPA2	1.01419	1.00409	1.02438	0.00578882
GDF11	1.04558	1.01378	1.07839	0.00468388
METTL5	1.01951	1.01102	1.02807	5.88449e-06
PEX11A	1.07336	1.03526	1.11287	0.000123349
TOP1MT	1.00955	1.00318	1.01596	0.00326085
METTL1	1.01244	1.00306	1.02191	0.00925193
BET1	1.01732	1.00412	1.03069	0.00996943
SNU13	1.00307	1.00136	1.00479	0.000422489
TCEAL3	1.01995	1.01146	1.0285	3.57339e-06
CCNC	1.01158	1.00328	1.01995	0.0061761
NACA	1.00299	1.00107	1.00492	0.00225555
RCN1	1.00914	1.00395	1.01435	0.000543235
SLC16A3	1.00635	1.00259	1.01012	0.000905916
SRI	1.00632	1.00193	1.01073	0.00471578
WDR61	1.02349	1.00759	1.03964	0.00365337
SCCPDH	1.00575	1.00168	1.00984	0.00555644
RTN4R	1.02041	1.00851	1.03245	0.000735035
TRIAP1	1.00906	1.00384	1.01431	0.000649319
CKS2	1.001	1.00027	1.00173	0.00721375
TMEM177	1.01466	1.00446	1.02497	0.00476495
SMIM10L1	1.01596	1.00449	1.02756	0.00627798
DGUOK	1.00388	1.00106	1.00671	0.00693662
SUGT1	1.05656	1.02247	1.09179	0.00101091
ASNS	1.00513	1.00144	1.00884	0.00635064
POLR1D	1.01375	1.00756	1.01997	1.2302e-05
SUPT3H	1.05588	1.01357	1.09996	0.0091644
POLD2	1.00312	1.00108	1.00517	0.00273063
SMS	1.00171	1.00084	1.00258	0.000121346
RANBP1	1.00389	1.00127	1.00651	0.00356531
EIF2S2	1.00169	1.00042	1.00295	0.00898319
PARK7	1.00228	1.00061	1.00395	0.00731451
CRYZL1	1.08827	1.03197	1.14765	0.00180158
MRPS18C	1.05076	1.01837	1.08419	0.00194046
PON2	1.00278	1.0008	1.00475	0.00577415
TOMM22	1.00303	1.00113	1.00493	0.00171878
PSMA1	1.00617	1.00247	1.00988	0.00105169
ATP5MC2	1.0031	1.00094	1.00528	0.00495947
FIBP	1.00575	1.00143	1.01009	0.0090395
TPI1	1.00032	1.00009	1.00055	0.00655174
RSL24D1	1.00599	1.00288	1.0091	0.000156266
HOXA10	1.03674	1.01638	1.0575	0.000362338
NBPF26	0.798922	0.684923	0.931893	0.00426391
CYCS	1.00391	1.0017	1.00613	0.000523885
TIMM8A	1.03682	1.01893	1.05503	4.68146e-05
MRPL33	1.0098	1.00584	1.01377	1.13245e-06
PDF	1.06106	1.01881	1.10506	0.00424779
OSTC	1.00197	1.0009	1.00303	0.000281372
CIAPIN1	1.00918	1.00414	1.01426	0.00034963
PSMG1	1.00786	1.00213	1.01362	0.00708316
AKIP1	1.00863	1.00227	1.01503	0.00773919
TLCD5	1.1041	1.0323	1.1809	0.00389597
TMSB15B	2.80646	1.44543	5.44904	0.00230209
FAM104B	1.02375	1.00585	1.04197	0.00909159
HOXB7	1.0087	1.00235	1.0151	0.00723388
C3orf33	1.03873	1.01163	1.06655	0.00484185
POLR2H	1.00428	1.00116	1.00741	0.00710303
TMED9	1.00172	1.00066	1.00279	0.00145731
MRPL17	1.0049	1.0013	1.00852	0.00766365
